# Supplementary material for: Key sequence features of CRISPR RNA for dual-guide CRISPR-Cas9 ribonucleoprotein complexes assembled with wild-type or HiFi Cas9
Source: Nucleic Acids Res. 2022 Feb 15;50(5):2854–71. doi: 10.1093/nar/gkac100 (PMC8934663; doi:10.1093/nar/gkac100)
Supplement: gkac100_Supplemental_Files [file gkac100_supplemental_files.zip]

Archive with 10 entries (10 files):
- Okada_Supplementary-Figures.pdf
- Supplementary_Table_S1.xlsx
- Supplementary_Table_S2.xlsx
- Supplementary_Table_S3.xlsx
- Supplementary_Table_S4.xlsx
- Supplementary_Table_S5.xlsx
- Supplementary_Table_S6.xlsx
- Supplementary_Table_S7.xlsx
- Supplementary_Table_S8.xlsx
- Supplementary_Table_S9.xlsx
