# Supplementary material for: Key sequence features of CRISPR RNA for dual-guide CRISPR-Cas9 ribonucleoprotein complexes assembled with wild-type or HiFi Cas9
Source: Nucleic Acids Res. 2022 Feb 15;50(5):2854–71. doi: 10.1093/nar/gkac100 (PMC8934663; doi:10.1093/nar/gkac100)
Supplement: gkac100_Supplemental_Files [file gkac100_supplemental_files.zip › Supplementary_Table_S1.xlsx]

## Sheet: Supplementary Table S1
Supplementary Table S1. crRNAs and their protospacer target sequences tested in the study.
crRNA name	crRNA sequence	Protospacer target sequence	PAM sequence	On-target score1	Off-target score2	crRNA length	GC content3	Target position4	Target strand5	Source
ctsl1b_AA	AUCCCCUAAUGUAAGGCCACGUUUUAGAGCUAUGCU	ATCCCCTAATGTAAGGCCAC	TGG	63	0	36	50	stop	antisense	This study
gsc_AA	GAUAUAAAGAACACGAGAACGUUUUAGAGCUAUGCU	GATATAAAGAACACGAGAAC	GGG	70	77	36	35	stop	antisense	This study
gsc_AB	UGAGGAGGGCAAAAGCGACGGUUUUAGAGCUAUGCU	TGAGGAGGGCAAAAGCGACG	TGG	60	89	36	60	stop	antisense	This study
hesx1_AA	GUUUUUCACCAUGAGGAACUGUUUUAGAGCUAUGCU	GTTTTTCACCATGAGGAACT	GGG	81	81	36	40	stop	sense	This study
hesx1_AF	CUCUCAGUGUUCUUCUCUGCGUUUUAGAGCUAUGCU	CTCTCAGTGTTCTTCTCTGC	CGG	49	66	36	50	stop	sense	This study
ntl_AA	AGUUCGAGAGCUCCAUCGCCGUUUUAGAGCUAUGCU	AGTTCGAGAGCTCCATCGCC	CGG	55	97	36	60	stop	antisense	This study
ntl_AB	UCUCAGUAGCUCUGAGCCACGUUUUAGAGCUAUGCU	TCTCAGTAGCTCTGAGCCAC	AGG	66	86	36	55	stop	sense	This study
otx2b_AA	ACAAAGAUCAGACUUCCUCCGUUUUAGAGCUAUGCU	ACAAAGATCAGACTTCCTCC	TGG	76	75	36	45	stop	antisense	This study
otx2b_AB	UCACAACACUUGGAAUUUCCGUUUUAGAGCUAUGCU	TCACAACACTTGGAATTTCC	AGG	69	73	36	40	stop	sense	This study
pax2a_AB	GCUGCGAUGGUAACUAGUGGGUUUUAGAGCUAUGCU	GCTGCGATGGTAACTAGTGG	CGG	52	96	36	55	stop	sense	This study
pax2a_AJ	CCAGUCAAACUGCAGGACCAGUUUUAGAGCUAUGCU	CCAGTCAAACTGCAGGACCA	CGG	71	71	36	55	stop	antisense	This study
pax6a_AA	AGCGAGGAUACAAAGGCUGUGUUUUAGAGCUAUGCU	AGCGAGGATACAAAGGCTGT	TGG	69	90	36	50	start	antisense	Ranawakage et al. (49)
pax6a_AE	GAACUUCAGCGAGGAUACAAGUUUUAGAGCUAUGCU	GAACTTCAGCGAGGATACAA	AGG	53	92	36	45	start	antisense	This study
pax6a_AJ	GUUGGAACUAUGCCUCAAAAGUUUUAGAGCUAUGCU	GTTGGAACTATGCCTCAAAA	AGG	49	72	36	40	start	antisense	This study
pax6b_AA	GUUUCACUGUUUUGCUCGGAGUUUUAGAGCUAUGCU	GTTTCACTGTTTTGCTCGGA	AGG	57	84	36	45	start	antisense	This study
pax6b_AB	CCAAGUUUCACUGUUUUGCUGUUUUAGAGCUAUGCU	CCAAGTTTCACTGTTTTGCT	CGG	76	70	36	40	start	antisense	This study
pax6b_AC	AUGCGGUACUCACCUUUUUGGUUUUAGAGCUAUGCU	ATGCGGTACTCACCTTTTTG	AGG	45	87	36	45	start	sense	This study
pou2_AA	AGCACCUGGAGCAAGUUAGCGUUUUAGAGCUAUGCU	AGCACCTGGAGCAAGTTAGC	TGG	77	89	36	55	stop	sense	This study
pou2_AG	UGAGAUGACCCACCAAACCAGUUUUAGAGCUAUGCU	TGAGATGACCCACCAAACCA	GGG	81	76	36	50	stop	sense	This study
sox2_AB	AACUCUUUUUACUACACUGCGUUUUAGAGCUAUGCU	AACTCTTTTTACTACACTGC	TGG	66	67	36	35	stop	antisense	This study
sox2_AC	GUGCCCGGUACGACGAUUAAGUUUUAGAGCUAUGCU	GTGCCCGGTACGACGATTAA	CGG	43	99	36	55	stop	antisense	This study
sox3_AA	UCAAGGAGUCUUUCAAAUGUGUUUUAGAGCUAUGCU	TCAAGGAGTCTTTCAAATGT	GGG	84	74	36	35	stop	sense	Ranawakage et al. (49)
sox3_AF	CAUCCGCACUAUCAAAGCGCGUUUUAGAGCUAUGCU	CATCCGCACTATCAAAGCGC	AGG	29	96	36	55	stop	antisense	This study
sox11a_AA	GGACUGACAACGCACGGCAAGUUUUAGAGCUAUGCU	GGACTGACAACGCACGGCAA	CGG	69	94	36	60	start	antisense	This study
sox11a_AB	GUUGUCCGUUUGCUGCACCAGUUUUAGAGCUAUGCU	GTTGTCCGTTTGCTGCACCA	TGG	53	90	36	55	start	sense	Ranawakage et al. (49)
sox11b_AB	AGCUGCUAGAGUCUAUCAAGGUUUUAGAGCUAUGCU	AGCTGCTAGAGTCTATCAAG	AGG	89	79	36	45	start	antisense	This study
sox11b_AJ	GCAGACGGACCACAGCGAGAGUUUUAGAGCUAUGCU	GCAGACGGACCACAGCGAGA	CGG	55	58	36	65	start	antisense	This study
sox19a_AF	AUUCAACAGCAUUACCUCACGUUUUAGAGCUAUGCU	ATTCAACAGCATTACCTCAC	CGG	56	78	36	40	stop	antisense	This study
sox19a_AG	ACAGCAUUACCUCACCGGUAGUUUUAGAGCUAUGCU	ACAGCATTACCTCACCGGTA	CGG	46	93	36	50	stop	antisense	This study
sox19b_AC	UUCCACCAAGAUAGUGCUGUGUUUUAGAGCUAUGCU	TTCCACCAAGATAGTGCTGT	TGG	87	87	36	45	stop	sense	This study
sox19b_AL	UCACUCACAUCUGAAGUUUAGUUUUAGAGCUAUGCU	TCACTCACATCTGAAGTTTA	GGG	70	62	36	35	stop	antisense	This study
sox21a_AC	ACGAUAUGAGUGGAGUUUAAGUUUUAGAGCUAUGCU	ACGATATGAGTGGAGTTTAA	AGG	64	83	36	35	stop	antisense	This study
sox21a_AH	AUAUGCUGCAACGAUAUGAGGUUUUAGAGCUAUGCU	ATATGCTGCAACGATATGAG	TGG	53	88	36	40	stop	antisense	This study
sox21b_AC	GCGGGAUACGGUUCAAGUUGGUUUUAGAGCUAUGCU	GCGGGATACGGTTCAAGTTG	TGG	51	97	36	55	stop	sense	This study
sox21b_AE	ACCGUAUCCCGCGUACGCGGGUUUUAGAGCUAUGCU	ACCGTATCCCGCGTACGCGG	CGG	21	100	36	70	stop	antisense	This study
pax6a-KO_16	AUAGUUGAACUCGCACACAGGUUUUAGAGCUAUGCU	ATAGTTGAACTCGCACACAG	TGG	53	81	36	45	exon	antisense	This study
pax6a-KO_33	ACCACGAGUAGCGACUCCCGGUUUUAGAGCUAUGCU	ACCACGAGTAGCGACTCCCG	AGG	53	96	36	65	exon	antisense	This study
pax6a-KO_52	CCUCUGAUAGCAGCCUGUCUGUUUUAGAGCUAUGCU	CCTCTGATAGCAGCCTGTCT	CGG	55	91	36	55	exon	sense	This study
sox2-KO_3	CCGGCGCCCCAGCCCAACACGUUUUAGAGCUAUGCU	CCGGCGCCCCAGCCCAACAC	CGG	33	94	36	80	exon	antisense	This study
sox2-KO_19	CCGUGCCCCCGGUGUUGGGCGUUUUAGAGCUAUGCU	CCGTGCCCCCGGTGTTGGGC	TGG	3	98	36	80	exon	sense	This study
sox2-KO_52	UCGACGAAGCCAAACGCCUUGUUUUAGAGCUAUGCU	TCGACGAAGCCAAACGCCTT	CGG	52	98	36	55	exon	antisense	This study
sox3-KO_6	GUCCAACACGGGCUCGGUGAGUUUUAGAGCUAUGCU	GTCCAACACGGGCTCGGTGA	CGG	57	97	36	65	exon	antisense	This study
sox3-KO_12	ACCGAGCCCGUGUUGGACUGGUUUUAGAGCUAUGCU	ACCGAGCCCGTGTTGGACTG	CGG	33	92	36	65	exon	sense	This study
sox3-KO_17	ACGACCAGGACCGGGUGAAGGUUUUAGAGCUAUGCU	ACGACCAGGACCGGGTGAAG	CGG	70	96	36	65	exon	antisense	This study
sox3-KO_32	AUCUCCGAGUUGUGCAUUUUGUUUUAGAGCUAUGCU	ATCTCCGAGTTGTGCATTTT	AGG	41	76	36	40	exon	sense	This study
sox19a-KO_4	CUGGUGCGUCGGUGGCACGGGUUUUAGAGCUAUGCU	CTGGTGCGTCGGTGGCACGG	CGG	39	86	36	75	exon	sense	This study
sox19a-KO_50	CGGGGUUUGUAUUUGUAAUCGUUUUAGAGCUAUGCU	CGGGGTTTGTATTTGTAATC	TGG	35	83	36	40	exon	sense	This study
sox19a-KO_53	GCACGGGCUUCGUCUUACGAGUUUUAGAGCUAUGCU	GCACGGGCTTCGTCTTACGA	CGG	48	99	36	60	exon	sense	This study
sox19b-KO_27	UCCGCCAGGCGUGGACCCGAGUUUUAGAGCUAUGCU	TCCGCCAGGCGTGGACCCGA	TGG	29	98	36	75	exon	antisense	This study
sox19b-KO_41	UCUGGUCUCGGGGUCAGAGGGUUUUAGAGCUAUGCU	TCTGGTCTCGGGGTCAGAGG	AGG	26	89	36	65	exon	antisense	This study
sox19b-KO_59	UCGACGAGGCCAAGCGGCUGGUUUUAGAGCUAUGCU	TCGACGAGGCCAAGCGGCTG	CGG	51	96	36	70	exon	antisense	This study
otx2b_AA-H	ACAAAGAGCAGACUUCCUCCGUUUUAGAGCUAUGCU	ACAAAGAGCAGACTTCCTCC	TGG	81	9	36	50	plasmid DNA	-	This study
otx2b_AA-L	ACAAAGAUCAGACUUUCUCCGUUUUAGAGCUAUGCU	ACAAAGATCAGACTTTCTCC	TGG	74	0	36	40	plasmid DNA	-	This study
otx2b_AB-H	UCAGAACGCCUGGAACUUCCGUUUUAGAGCUAUGCU	TCAGAACGCCTGGAACTTCC	AGG	43	73	36	55	plasmid DNA	-	This study
pax2a_AJ-L	CCACUCAAAUUGCAGGACCAGUUUUAGAGCUAUGCU	CCACTCAAATTGCAGGACCA	CGG	82	65	36	50	plasmid DNA	-	This study
sox19a-KO_4-L	CUGCUGCUUUGGUGGUACGCGUUUUAGAGCUAUGCU	CTGCTGCTTTGGTGGTACGC	CGG	35	73	36	60	plasmid DNA	-	This study
sox19a-KO_4-L4	CUGCUGCGUCGGUGGCACGGGUUUUAGAGCUAUGCU	CTGCTGCGTCGGTGGCACGG	CGG	38	62	36	75	plasmid DNA	-	This study
sox19a-KO_4-L8	CUGGUGCUUCGGUGGCACGGGUUUUAGAGCUAUGCU	CTGGTGCTTCGGTGGCACGG	CGG	42	49	36	70	plasmid DNA	-	This study
sox19a-KO_4-L10	CUGGUGCGUUGGUGGCACGGGUUUUAGAGCUAUGCU	CTGGTGCGTTGGTGGCACGG	CGG	41	54	36	70	plasmid DNA	-	This study
sox19a-KO_4-L16	CUGGUGCGUCGGUGGUACGGGUUUUAGAGCUAUGCU	CTGGTGCGTCGGTGGTACGG	CGG	40	80	36	70	plasmid DNA	-	This study
sox19a-KO_4-L20	CUGGUGCGUCGGUGGCACGCGUUUUAGAGCUAUGCU	CTGGTGCGTCGGTGGCACGC	CGG	32	90	36	75	plasmid DNA	-	This study
egr2b-KI_4	CGGUCCAGUUGAAAGUUCACGUUUUAGAGCUAUGCU	CGGTCCAGTTGAAAGTTCAC	TGG	76	91	36	50	stop	antisense	This study
egr2b-KI_6	CAAACCAGUGAACUUUCAACGUUUUAGAGCUAUGCU	CAAACCAGTGAACTTTCAAC	TGG	53	77	36	40	stop	sense	This study
pou2-KO_12	GUAGUUCACCCCGGUGGGGAGUUUUAGAGCUAUGCU	GTAGTTCACCCCGGTGGGGA	CGG	27	97	36	65	exon	antisense	This study
pou2-KO_42	UGGAACCCUAAUUUCUGGCCGUUUUAGAGCUAUGCU	TGGAACCCTAATTTCTGGCC	TGG	45	67	36	50	exon	sense	This study
pou2-KO_60	AAAGAAGGUCUGGGCUGUCGGUUUUAGAGCUAUGCU	AAAGAAGGTCTGGGCTGTCG	CGG	60	87	36	55	exon	antisense	This study
pou2-KO_64	GAUGUUCGCCGGCUGAGUGGGUUUUAGAGCUAUGCU	GATGTTCGCCGGCTGAGTGG	CGG	35	91	36	65	exon	antisense	This study
pou3f2a-KI_16	ACCGUCGGUCCGCCCAGAACGUUUUAGAGCUAUGCU	ACCGTCGGTCCGCCCAGAAC	GGG	38	95	36	70	stop	antisense	This study
pou3f2a-KI_20	GACACCUGUUCCGUGAGAGAGUUUUAGAGCUAUGCU	GACACCTGTTCCGTGAGAGA	GGG	49	88	36	55	stop	sense	This study
pou3f2a-KI_21	ACACCUGUUCCGUGAGAGAGGUUUUAGAGCUAUGCU	ACACCTGTTCCGTGAGAGAG	GGG	42	92	36	55	stop	sense	This study
pou3f2b-KI_9	UCAGACGCCAGUUCAGUGAGGUUUUAGAGCUAUGCU	TCAGACGCCAGTTCAGTGAG	GGG	32	50	36	55	stop	sense	This study
pou3f2b-KI_15	GUUCAGACGCCAGUUCAGUGGUUUUAGAGCUAUGCU	GTTCAGACGCCAGTTCAGTG	AGG	21	70	36	55	stop	sense	This study
rx3-KI_4	UUCAGUCUAUAGGGAAGACGGUUUUAGAGCUAUGCU	TTCAGTCTATAGGGAAGACG	TGG	47	83	36	45	stop	sense	This study
rx3-KI_6	AAGGAACACAUUCAGUCUAUGUUUUAGAGCUAUGCU	AAGGAACACATTCAGTCTAT	AGG	84	68	36	35	stop	sense	This study
sox1a-KI_2	CUGUUUCAAAUAUGCGUCAGGUUUUAGAGCUAUGCU	CTGTTTCAAATATGCGTCAG	TGG	39	81	36	40	stop	antisense	This study
sox1a-KI_5	UGUUUCAAAUAUGCGUCAGUGUUUUAGAGCUAUGCU	TGTTTCAAATATGCGTCAGT	GGG	53	75	36	35	stop	antisense	This study
sox1b-KI_7	UCAUAUGUGUGUCAGUGGAAGUUUUAGAGCUAUGCU	TCATATGTGTGTCAGTGGAA	CGG	68	57	36	40	stop	antisense	This study
sox9a-KI_7	AUUCAGACGUGCUCAUGGUCGUUUUAGAGCUAUGCU	ATTCAGACGTGCTCATGGTC	TGG	51	83	36	50	stop	antisense	This study
sox11b-KO_4	GUACAUGCUCGCGCCAUGCUGUUUUAGAGCUAUGCU	GTACATGCTCGCGCCATGCT	CGG	9	98	36	60	exon	antisense	This study
sox11b-KO_8	CAAGUCGUCGGAGUCCUCGCGUUUUAGAGCUAUGCU	CAAGTCGTCGGAGTCCTCGC	TGG	67	99	36	65	exon	antisense	This study
sox11b-KO_10	AGCGGCGGGCUCUCACACCGGUUUUAGAGCUAUGCU	AGCGGCGGGCTCTCACACCG	CGG	33	97	36	75	exon	sense	This study
sox11b-KO_21	GAAGUCCACCAGCAAGUCGUGUUUUAGAGCUAUGCU	GAAGTCCACCAGCAAGTCGT	CGG	88	95	36	55	exon	antisense	This study
sox11b-KO_22	UUCAGUUUGAACUUAGCGGCGUUUUAGAGCUAUGCU	TTCAGTTTGAACTTAGCGGC	GGG	29	91	36	45	exon	sense	This study
sox11b-KO_29	AGGGUAAGCUGCGCUCUGCUGUUUUAGAGCUAUGCU	AGGGTAAGCTGCGCTCTGCT	TGG	17	89	36	60	exon	antisense	This study
sox32-KI_4	CCUCAAUCCAGCACAGACUUGUUUUAGAGCUAUGCU	CCTCAATCCAGCACAGACTT	TGG	54	84	36	50	stop	sense	This study
zic2b-KI_2	UUUAACGAGUGGUACGUUUAGUUUUAGAGCUAUGCU	TTTAACGAGTGGTACGTTTA	AGG	51	83	36	35	stop	sense	This study
zic2b-KI_7	UUAGGAUAUGCAGUUCUUGGGUUUUAGAGCUAUGCU	TTAGGATATGCAGTTCTTGG	CGG	34	83	36	40	stop	antisense	This study
zic2b-KI_9	AACGUACCACUCGUUAAAAUGUUUUAGAGCUAUGCU	AACGTACCACTCGTTAAAAT	TGG	60	83	36	35	stop	antisense	This study
1On-target score of the CRISPR-Cas9 crRNA design tool provided by IDT
2Off-target score of the CRISPR-Cas9 crRNA design tool provided by IDT
3GC content (%) of protospacer target sequence
4stop, close to the stop codon; start, close to the start codon; exon, within exons; plasmid DNA, mutated target sequences
5The target strand of crRNA corresponds to the strand that is bound by the crRNAs.
	s
