# Supplementary material for: Key sequence features of CRISPR RNA for dual-guide CRISPR-Cas9 ribonucleoprotein complexes assembled with wild-type or HiFi Cas9
Source: Nucleic Acids Res. 2022 Feb 15;50(5):2854–71. doi: 10.1093/nar/gkac100 (PMC8934663; doi:10.1093/nar/gkac100)
Supplement: gkac100_Supplemental_Files [file gkac100_supplemental_files.zip › Supplementary_Table_S2.xlsx]

## Sheet: Supplementary Table S2
Supplementary Table S2. Lists of primers.
Sheet 1. PCR primers used for TIDE and ICE analysis.
Sheet 2. Sequencing primers used for TIDE and ICE analysis.
Sheet 3. PCR primers used for plasmid construction for the in vivo plasmid cleavage assay.

## Sheet: Sheet 1
Sheet 1. PCR primers used for TIDE and ICE analysis.
Target name	Forward primer				Reverse primer			Product length (bp)	Annealing temperature (℃)	Usage
	Name suffix	Sequence (5' to 3')	Length (nt)		Name suffix	Sequence (5' to 3')	Length (nt)
ctsl1b_stop_Seq	F	GCAGTCTTGGTGGTTGGCTATG	22		R	AGTACAGACTTGAGATTGCCATGC	24	512	60	Target region amplification
gsc_stop_Seq	F	TGCTGACAGAAAATGCAAGTCAAAG	25		R	CAGCTACAGCCCATTCCAGAAC	22	586	60
hesx1_stop_Seq	F2	GGCTAATAATTCTGACTTTAACTGTGTG	28		R2	ACATTTAATAAATTACAATTTGGTAACAGAG	31	339	55
ntl_stop_Seq	F	CAGGTTTGTGCCCTCAACATC	21		R	AAAACAGCTTCTATGCAATGGTTACC	26	673	60
otx2b_stop_Seq	F	TACTTTGGGGGTATGGACTGCG	22		R	TGTTCCGTGGCTTTGACCTAAC	22	620	60
pax2a_stop_Seq	F	GCTTATCCCTTATGGGATTAGTCGC	25		R	TAGTTCTTCACATGGTTCGTCTTGTTTTA	29	626	60
pax6a_start_Seq	F2	CAGAGGTCAGGCTCAGCTAATGG	23		R2	AGGCAAAGAGGCTCCGTGAAAA	22	659	65
pax6b_start_Seq	F	TGCGCCTTCACTTTCTCACT	20		R	GCACAATCTAACAGTCCATTTGGC	24	448	60
pou2_start_Seq	F	GCACGCCTCAAAGTCTGTGAA	21		R	ATGAGCCTATGACTTCATGTGCAA	24	591	60
sox2_stop_Seq	F	TACATGAACGGCTCGCCCAC	20		R	ATTTGATTCATTCTCCCCCCGC	22	612	60
sox3_stop_Seq	F	GCGGGACTTCAGTACCCAATGA	22		R	TGAACGTACTCTCCCTCCGT	20	688	60
sox11a_start_Seq	F	AGTCTCTCGGCTTCCCTGATG	21		R	GAGCGCGTAAAGGGTTAAAGC	21	510	60
sox11b_start_Seq	F	TCGCTGTCCTTCAGCATTTTCC	22		R	GCCACAGTAGCCTGTCATTTGG	22	534	60
sox19a_stop_Seq	F	TTTACAATTGCTCTCGCGTGCTT	23		R	ACCGGGCCTCAATGACAAAATC	22	604	60
sox19b_stop_Seq	F	GATTCTCTGTGCTGTTAATCCTGG	24		R	AGGAAGAGGATGTCTGAACTGGA	23	603	60
sox21a_stop_Seq	F	CGGAATTACCTCCTGCACCT	20		R2	GCCAACTAGTTTGGGCATCTC	21	609	65
sox21b_stop_Seq	F	ACCGTCTTTCTCCTACGCCTCA	22		R	ACCGATCTTCTCTGCAACAGC	21	559	60
pax6a_exon3,4_Seq	F	GCTGTGGCTTGAGTCTGTATTTTG	24		R	GTTGGAGAATGTTCACGTTCAAGG	24	975	60
sox2_start-HMG_Seq	F	TAAGGTAACTTCAGCAGCCTCTCC	24		R	TTCATATGCGCGTAGCTGTCC	21	578	60
sox3_start-HMG_Seq	F	TTGCAGAGTTCCGTGGCAGAG	21		R	GTCTTTCTTCAGCAGGGTCTTGG	23	524	60
sox19a_start-HMG_Seq	F	TTACAGACGGCTCGCTCTCG	20		R	AGCCGTAGCTGTCCATCCTC	20	632	60
sox19b_start-HMG_Seq	F	CATTGCGCGGTTGAAACTCAAAG	23		R	CCACAGCCGATGCCAACAAG	20	494	60
egr2b_stop_Seq	F	ACAAACCCTTCCAGTGTCGGAT	22		R	AGACACAATTCTCCCACGTGCT	22	547	60
pou2_exon1-downstream_Seq	F2	CAAGTCTGATTTTTAACAAGGCCCA	25		R2	CAGAGTGATGCGCTTGTGTTTAAG	24	756	60
pou2_exon1-upstream_Seq	F	GGAAGAGTTGGAGGTGGTGAATTA	24		R	GGGAGCTTGGGAAATATTAGCTTG	24	793	60
pou3f2a_stop_Seq	F	AAGAACATGTGCAAACTCAAGCC	23		R	AGACACTGCACCGGATTAATATCA	24	722	60
pou3f2b_stop_Seq	F	CAGACCACAATATGCAGGTTTGAG	24		R	TGCAAAAGCAAATGCAGTGAATG	23	818	60
rx3_stop_Seq	F2	TGCAATCTCTGCCCAGCTTCAT	22		R2	GCCTTTTGAATGCCAAATGCGAT	23	522	60
sox1a_stop_Seq	F	TCCGGCTACGGTGGGATATCAT	22		R	AGTGTGTCGCATATTTCTTGGCG	23	566	60
sox1b_stop_Seq	F	CTCGCCTTCAGGATATGGGGG	21		R	GCACCCACTCTTATTCGCGTTTT	23	551	60
sox9a_stop_Seq	F	GCCCCGAACGACGCATATTAA	21		R	TGCACAACTTCATTTGAACGCC	22	825	60
sox11b_CDS_Seq	F	CCAGCAAACCGGGGAACATTAC	22		R	GTCTGAAAAGTTCGCCTCCAGC	22	629	60
sox32_stop_Seq	F2	GAAACGTGTTTCATGGTGGCG	21		R	TCTATGGTTATCATACAAATAGTACCTGTG	30	411	60
zic2b_stop_Seq	F	ACAAGTCCTACACACACCCCAG	22		R	CACTCTTTGTCTTTGGCAACGC	22	550	60
pax2a_stop_Seq	F3	TCAGCAACCCCGCGTTATTAAG	22		R3	GTATTTGATTGATTGAGAGAAAATGGGG	28	749	60	Target region amplification for endogenous genome targets in the in vivo plasmid assay
otx2b_stop_Seq	F3	AGGGCTATGCTGGTTCCACTTC	22		R3	CTGCCCATTCCAAGCACTTAACC	23	725	60
sox19a_start-HMG_Seq	F3	TGAAAGAGTCGCAGGCAGGAC	21		R3	CGCTTGGCTTCATCAATAAAGGG	23	577	60
FRM Sfi	5'	GGATGTGCTGCAAGGCGATTAAG	23		3'	CGTATGTTGTGTGGAATTGTGAGC	24	Inset + 150	60	Target region amplification for targets on the pUC19 backbone in the in vivo plasmid assay

## Sheet: Sheet 2
Sheet 2. Sequencing primers used for TIDE and ICE analysis.
Target name	Name suffix	Sequence (5' to 3')	Length (nt)	Usage
ctsl1b_stop_Seq	F2	GCAGTCTTGGTGGTTGGCTA	20	Sanger sequencing of PCR amplicons
gsc_stop_Seq	F2	AACCAACTCAAGCTTTTATTTGACA	25
hesx1_stop_Seq	F2	GGCTAATAATTCTGACTTTAACTGTGTG	28
ntl_stop_Seq	F2	TCAGTTGCAGGGACGACTC	19
otx2b_stop_Seq	F2	AACGCTGTCACCAGTCACCTAA	22
pax2a_stop_Seq	R2	CAGGAAATAGTTCAGTGATGGTGC	24
pax6a_start_Seq	R3	CACCACGAGGTTGTGCAG	18
pax6b_start_Seq	F2	CAGTCCTGACATCTCCGCTCAC	22
pou2_start_Seq	F2	CTCTAGGTAGTGCGTGTATGGTTC	24
sox2_stop_Seq	F2	CAGCATGTCCTATTCGCAGCAAA	23
sox3_stop_Seq	F	GCGGGACTTCAGTACCCAATGA	22
sox11a_start_Seq	F2	CATTTTCCAGCGCTTCCCCAAG	22
sox11b_start_Seq	R2	CTAGTCTACTCCGGCAGCGAAG	22
sox19a_stop_Seq	F2	GTTACTTGCAGCCCCATGTCC	21
sox19b_stop_Seq	F2	TGTTTGCCCTTTTTTCCTCTCCA	23
sox21a_stop_Seq	F2	CACCTTTCCCGCATTATTCCGTG	23
sox21b_stop_Seq	R2	GTATTAGGCTGAGCTAGTTACAGAG	25
pax6a_exon3,4_Seq	F2	CTAAATGCGGGGCGAATTACAAC	23
sox2_start-HMG_Seq	F2	AACTTCAGCAGCCTCTCCACAC	22
sox3_start-HMG_Seq	F2	AGAACGAGACACACGGCACTG	21
sox19a_start-HMG_Seq	F2	CTCCGGTATCACCACTAACTTCTG	24
sox19a_start-HMG_Seq	R2	ACCGGCTGACAGAGGATACTTAG	23
sox19b_start-HMG_Seq	F2	GTACAGCATGATGGAGCACGAG	22
egr2b_stop_Seq	F3	ACCCACATTCGCACGCACAC	20
pou2_exon1-downstream_Seq	F3	GACAGCCCAGACCTTCTTTCC	21
pou2_exon1-upstream_Seq	F3	TGTTTGGATCATCCTGGGATGG	22
pou3f2a_stop_Seq	F3	GCAGGGCAGGAAAAGGAAAAAGC	23
pou3f2b_stop_Seq	F3	AGTGGTTGGAGGAGGCAGACT	21
rx3_stop_Seq	F3	TCTCTGCCCAGCTTCATCACC	21
sox1a_stop_Seq	F3	ACACGCAGCATCAGAACTCCAG	22
sox1b_stop_Seq	F3	CAAAACTCGAGTGTGGCGTCG	21
sox9a_stop_Seq	F3	CAGCACATCAGCTACGGTTCC	21
sox11b_CDS_Seq	F3	GCCAGAGCATCCACACAAGACT	22
sox32_stop_Seq	F3	GTTTCATGGTGGCGCGACTT	20
zic2b_stop_Seq	F3	CCTTGAGAAAACACATGAAGGTGAG	25

## Sheet: Sheet 3
Sheet 3. PCR primers used for plasmid construction for the in vivo plasmid cleavage assay.
Target name	Forward primer				Reverse primer			Product length (bp)	Annealing temperature (℃)	Usage
	Name suffix	Sequence (5' to 3')	Length (nt)		Name suffix	Sequence (5' to 3')	Length (nt)
otx2b_stop	EcoRl_F	GGGGAATTCTACTTTGGGGGTATGGACTGCG	31		Hindlll_R	GGGAAGCTTTGTTCCGTGGCTTTGACCTAAC	31	638	60	Substrate plasmid construction for the in vivo plasmid assay
pax2a_stop	EcoRl_F	GGGGAATTCGCTTATCCCTTATGGGATTAGTCGC	34		Hindlll_R	GGGAAGCTTTTACTTCGTAGTTCTTCACATGGTTCG	36	652	60
sox19a_start-HMG	EcoRl_F	GGGGAATTCCTCAACTCGGACCTCTTTCGC	30		Pstl_R	GGGCTGCAGTTCTCCGCGTCCGTCAACAG	29	537	60
pUC19_otx2b_AA_8-H	F	CTTGGATTACAAAGAGCAGACTTCCTCCTGG	31		R	CCAGGAGGAAGTCTGCTCTTTGTAATCCAAG	31	-	60	Site-derected mutagenesis for the mutant target constructs
pUC19_otx2b_AA_8-L	F	GATTACAAAGATCAGACTTTCTCCTGGAAATTCCAAGTG	39		R	CACTTGGAATTTCCAGGAGAAAGTCTGATCTTTGTAATC	39	-	60
pUC19_otx2b_AB_4/8/10/16-H	F	GATCAGACTTCCTCCTGGAAGTTCCAGGCGTTCTGAAACTAAAAACCATCTAC	53		R	GTAGATGGTTTTTAGTTTCAGAACGCCTGGAACTTCCAGGAGGAAGTCTGATC	53	-	60
pUC19_pax2a_AJ_4/10-L	F	CCATCGCAGCCCACTCAAATTGCAGGACCACGG	33		R	CCGTGGTCCTGCAATTTGAGTGGGCTGCGATGG	33	-	60
sox19a-KO_4_4/8/10/16/20-L	F	CACGACATGAAGTCCGGCGTACCACCAAAGCAGCAGAGCGCGCAGGGAATG	51		R	CATTCCCTGCGCGCTCTGCTGCTTTGGTGGTACGCCGGACTTCATGTCGTG	51	-	60
sox19a-KO_4_4-L	F	GTGCCACCGACGCAGCAGAGCGCGCAG	27		R	CTGCGCGCTCTGCTGCGTCGGTGGCAC	27	-	60
sox19a-KO_4_5-L	F	GTGCCACCGACGCCCCAGAGCGCGCAG	27		R	CTGCGCGCTCTGGGGCGTCGGTGGCAC	27	-	60
sox19a-KO_4_8-L	F	CCGCCGTGCCACCGAAGCACCAGAGCGCGC	30		R	GCGCGCTCTGGTGCTTCGGTGGCACGGCGG	30	-	60
sox19a-KO_4_10-L	F	GTCCGCCGTGCCACCAACGCACCAGAGCGCG	31		R	CGCGCTCTGGTGCGTTGGTGGCACGGCGGAC	31	-	60
sox19a-KO_4_16-L	F	CATGAAGTCCGCCGTACCACCGACGCACCAG	31		R	CTGGTGCGTCGGTGGTACGGCGGACTTCATG	31	-	60
sox19a-KO_4_20-L	F	CACGACATGAAGTCCGGCGTGCCACCGACGCAC	33		R	GTGCGTCGGTGGCACGCCGGACTTCATGTCGTG	33	-	60
