# Supplementary material for: Key sequence features of CRISPR RNA for dual-guide CRISPR-Cas9 ribonucleoprotein complexes assembled with wild-type or HiFi Cas9
Source: Nucleic Acids Res. 2022 Feb 15;50(5):2854–71. doi: 10.1093/nar/gkac100 (PMC8934663; doi:10.1093/nar/gkac100)
Supplement: gkac100_Supplemental_Files [file gkac100_supplemental_files.zip › Supplementary_Table_S3.xlsx]

## Sheet: Supplementary Table S3
Supplementary Table S3. gRNA design tools used in this study.
Prediction tools	Availability	Authors	PubMed ID	Organism/cell types/dataset for data acquisition	gRNA types	Features used for modeling	Modeling approach
Custom Alt-R CRISPR-Cas9 guide RNA	https://sg.idtdna.com/site/order/designtool/index/CRISPR_SEQUENCE	Integrated DNA Technologies	Unpublished	NK	NK	NK	NK
sgRNA efficacy prediction	http://crispor.tefor.net/ (CRISPOR)	Wang et al., 2014	24336569	KBM7 and HL60 (Human cell lines)	U6 promoter (in vivo)	Sequence	Support vector machine
E-CRISP	http://www.e-crisp.org/E-CRISP/	Heigwer et al., 2014	24481216	Based on the scores of Doench et al., 2014 and Xu et al., 2014	NA	NA	NA
Rule Set 1 (Doench 2014)	http://crispor.tefor.net/ (CRISPOR)	Doench et al., 2014	25184501	EL4 (Mouse cell line)	U6 promoter (in vivo)	Sequence, GC content	Logistic regression
SSC	http://crispr.dfci.harvard.edu/SSC/	Xu et al., 2015	26063738	KBM7 and HL60 (Human cell lines), mESC (Mouse cell line) (Data analysis)	U6 promoter (in vivo)	Sequence	Linear classifier
sgRNA Scorer 1.0	https://sgrnascorer.cancer.gov/sgRNAScorerV1/	Chari et al., 2015	26167643	HEK293T (Human cell line)	CMV promoter T7 promoter (in vivo)	Sequence	Support vector machine
CRISPR Efficiency Predictor	https://www.flyrnai.org/evaluateCrispr/	Housden et al., 2015	26350902	S2R+ (Drosophila cell line)	U6 promoter (in vivo)	Sequence	Probability matrix linking nucleotide content to cleavage rate
CRISPRscan	https://www.crisprscan.org/	Moreno-Mateos et al., 2015	26322839	Zebrafish embryos	T7 promoter (in vitro)	Sequence	Logistic regression
WU-CRISPR	http://crispr.wustl.edu/	Wong et al., 2015	26521937	Doench et al., 2014 (Data analysis)	U6 promoter (in vivo)	Sequence, GC content, Secondary structure, Chromatin accessibility	Support vector machine
Rule Set 2 (OldDoench 2016)	http://crispor.tefor.net/ (CRISPOR)	Doench et al., 2016	26780180	Doench et al., 2014, RES dataset (Data analysis)	U6 promoter (in vivo)	Sequence, GC content, Thermodynamic, Cleavage site	Gradient boosting
Rule Set 2 (Doench/Fusi 2016)	https://crispr.ml/ (Microsoft Research) http://crispor.tefor.net/ (CRISPOR)	Doench et al., 2016/Azimuth (Microsoft Research)	26780180	Doench et al., 2014, RES dataset (Data analysis)	U6 promoter (in vivo)	Sequence, GC content, Thermodynamic, Cleavage site	Gradient boosting
Azimuth in vitro (CRISPOR)	http://crispor.tefor.net/ (CRISPOR)	Provided by J. Listgarden	Unpublished	The Doench 2016 model trained on the zebrafish data of Moreno-Mateos et al., 2015. (Data analysis)	T7 promoter (in vitro)	Sequence, GC content, Thermodynamic, Cleavage site	Gradient boosting
sgRNA Scorer 2.0	https://sgrnascorer.cancer.gov/sgRNAScorerV2/	Chari et al., 2017	28146356	Chari et al., 2015 (Data analysis)	CMV promoter T7 promoter (in vivo)	Sequence	Support vector machine
predictSGRNA	http://www.ams.sunysb.edu/~pfkuan/softwares.html#predictsgrna (R)	Kuan et al., 2017	28587596	Koike-Yusa et al., 2014, Wang et al., 2015 (Data analysis)	NA	Sequence, Thermodynamic, Secondary structures	Linear classifier
CRISTA	https://crista.tau.ac.il/	Abadi et al., 2017	29036168	GUIDE-Seq, HTGTS, BLESS dataset (Data analysis)	NA	Sequence, GC content, Chromatin accessibility, CpG islands, Gene expression levels	Random forest regression
CRISPRater	https://cctop.cos.uni-heidelberg.de/	Labuhn et al., 2018	29267886	HEL (Human cell line)	U6 promoter (in vivo)	Sequence	Linear regression
TUSCAN	https://github.com/BauerLab/TUSCAN (Python)	Wilson et al., 2018	31021206	Chari et al., 2015, Doench et al., 2014, Doench et al., 2016, Horlbeck et al., 2016, Moreno-Mateos et al., 2015 (Data analysis)	NA	Sequence	Random forest regression
DeepCRISPR	https://github.com/bm2-lab/DeepCRISPR (Python)	Chuai et al., 2018	29945655	Hart et al., 2015, Wang et al., 2014 (Data analysis)	NA	Sequence, Chromatin accessibility	Convolutional neural network
TSAM	https://github.com/penn-hui/TSAM (Python)	Peng et al., 2018	29672669	Doench et al., 2016, Moreno-Mateos et al., 2015 (Data analysis)	NA	Sequence, GC content, Thermodynamic, Cleavage site	XGBoost regressor Support vector machine
DeepCas9	https://github.com/lje00006/DeepCas9 (R)	Xue et al., 2019	30485088	Doench et al., 2016, Farboud el al., 2015, Gagnon et al., 2014, Gandhi et al., 2016, Hart et al., 2015, Moreno-Mateos et al., 2015, Varshney et al., 2015 (Data analysis)	NA	Sequence	Convolutional neural network
DeepHF	http://www.deephf.com/	Wang et al, 2019	31537810	HEK293T (Human cell line)	U6 promoter (in vivo)	Sequence, GC content, Secondary structure, Melting temperature	Recurrent neural network
DeepSpCas9	http://deepcrispr.info/DeepSpCas9/	Kim et al., 2019	31723604	HEK293T (Human cell line)	U6 promoter (in vivo)	Sequence, GC content, Secondary structure, Melting temperature	Convolutional neural network
DeepSpCas9variants	http://deepcrispr.info/DeepSpCas9variants/	Kim et al., 2020	32514125	HEK293T (Human cell line)	U6 promoter (in vivo)	Sequence, GC content, Secondary structure, Melting temperature	Convolutional neural network
NA, not applicable; NK, not known.
