# Supplementary material for: Key sequence features of CRISPR RNA for dual-guide CRISPR-Cas9 ribonucleoprotein complexes assembled with wild-type or HiFi Cas9
Source: Nucleic Acids Res. 2022 Feb 15;50(5):2854–71. doi: 10.1093/nar/gkac100 (PMC8934663; doi:10.1093/nar/gkac100)
Supplement: gkac100_Supplemental_Files [file gkac100_supplemental_files.zip › Supplementary_Table_S4.xlsx]

## Sheet: Supplementary Table S4
Supplementary Table S4. Assessment of crRNA efficiency.
Sheet 1. Assessment of crRNA efficiency for WT Cas9 analyzed with TIDE.
Sheet 2. Assessment of crRNA efficiency for WT Cas9 analyzed with ICE.
Sheet 3. Assessment of crRNA efficiency for HiFi Cas9 analyzed with TIDE.
Sheet 4. Assessment of crRNA efficiency for HiFi Cas9 analyzed with ICE.

## Sheet: Sheet 1
Sheet 1. Assessment of crRNA efficiency for WT Cas9 analyzed with TIDE.
crRNA	Mean of indels (%)	Standard error	Sample size (n)	Sample
				1	2	3	4	5	6	7	8
ctsl1b_AA	62.05	10.7174	4	93.2	59	46.6	49.4
gsc_AA	65.775	7.20356	8	63.6	83.2	85.2	71.9	23.1	51.1	71.9	76.2
gsc_AB	57.125	2.53126	4	52.4	64.1	57.3	54.7
hesx1_AA	73.925	8.18173	4	92.1	56.4	64.5	82.7
hesx1_AF	72.85	10.664	4	87.8	76.5	41.7	85.4
ntl_AA	42.85	8.15587	8	35.2	21.6	25.9	16.1	74.8	68.1	65.3	35.8
ntl_AB	11.15	1.62301	4	15.8	9.9	10.6	8.3
otx2b_AA	65.2	7.54464	4	81.7	59.6	72.4	47.1
otx2b_AB	47.25	5.12193	4	51.5	56.4	48.4	32.7
pax2a_AB	78.525	6.70191	4	68.2	66.1	86.8	93
pax2a_AJ	76.925	3.96682	4	79.3	75.4	86	67
pax6a_AA	50.125	7.87638	4	72.9	46.4	44.5	36.7
pax6a_AE	86.65	1.28614	4	83.3	89.2	86.1	88
pax6a_AJ	53.4	13.8885	4	90.1	43.3	56.1	24.1
pax6b_AA	4.275	0.306526	4	4.3	4.7	3.4	4.7
pax6b_AB	38.5	7.12016	4	26	41.4	57.4	29.2
pax6b_AC	58.175	8.51894	4	34.5	58	73.7	66.5
pou2_AA	18.525	2.71397	4	16.8	22.7	11.6	23
pou2_AG	88.35	4.14779	4	96	88.9	91.8	76.7
sox2_AB	23.825	1.45852	4	22.4	24.8	20.7	27.4
sox2_AC	80.025	1.69035	4	83.6	77.5	76.8	82.2
sox3_AA	48.275	6.98622	4	46.5	31.7	65.8	49.1
sox3_AF	15.65	1.43846	4	15.6	14.6	19.6	12.8
sox11a_AA	93.875	0.704006	4	92.2	94.4	95.5	93.4
sox11a_AB	86.375	1.75137	4	85	85.4	83.6	91.5
sox11b_AB	30.825	3.6879	4	23.2	35.2	38.8	26.1
sox11b_AJ	66.425	6.15739	8	46.6	79.8	55.6	54.2	90.4	50.8	88	66
sox19a_AF	81.2	6.11365	4	86.3	71.7	96.1	70.7
sox19a_AG	95.575	0.874047	4	96.5	93	96	96.8
sox19b_AC	32.85	1.75713	4	30.5	37.4	33.8	29.7
sox19b_AL	47.2125	3.90816	8	46.9	37.3	31.1	48.2	66.7	56.5	49	42
sox21a_AC	63.175	3.32475	4	69	53.6	65	65.1
sox21a_AH	89.475	1.55798	4	85.7	92.5	91.5	88.2
sox21b_AC	45.825	5.44028	8	34.8	35.2	40	22.6	47.4	59	60.1	67.5
sox21b_AE	91.125	0.873093	4	90	93.2	91.9	89.4
pax6a-KO_16	70.25	7.92995	4	54.5	84.4	83.4	58.7
pax6a-KO_33	44.825	7.62675	4	49.7	25.8	62.2	41.6
pax6a-KO_52	39.5	2.44036	8	38.5	35.2	31.2	47.2	49	34.4	34.4	46.1
sox2-KO_3	83.2	3.75988	4	78.5	83.5	93.7	77.1
sox2-KO_19	3.075	0.332603	4	3.3	3.9	2.4	2.7
sox2-KO_52	25.275	1.74183	4	25.3	29.3	25.7	20.8
sox3-KO_6	92.475	1.08558	8	94.3	94.5	85.5	94.2	92	91.9	92.4	95
sox3-KO_12	10	2.64292	4	5.4	16.5	6	12.1
sox3-KO_17	81.875	4.40102	4	86.2	85.6	68.7	87
sox3-KO_32	80.5	6.64856	4	61.4	81.6	88.4	90.6
sox19a-KO_4	91.6	1.93089	4	93.8	86.1	94.7	91.8
sox19a-KO_50	19.925	4.8762	4	12.3	20.5	13.4	33.5
sox19a-KO_53	74.1	3.54945	8	62.2	72.6	83.7	81	60.9	84.5	82.3	65.6
sox19b-KO_27	91.95	1.63121	4	93.7	94.4	87.2	92.5
sox19b-KO_41	91.55	1.43149	4	93.5	92.9	87.3	92.5
sox19b-KO_59	55.275	6.74986	4	48.9	65.7	67.2	39.3

## Sheet: Sheet 2
Sheet 2. Assessment of crRNA efficiency for WT Cas9 analyzed with ICE.
crRNA	Mean of indels (%)	Standard error	Sample size (n)	Sample
				1	2	3	4	5	6	7	8
ctsl1b_AA	42.25	12.2159	4	7	63	47	52
gsc_AA	73.625	4.37908	8	65	85	86	73	78	48	74	80
gsc_AB	54.5	3.01386	4	49	63	54	52
hesx1_AA	73.75	9.80965	4	95	49	69	82
hesx1_AF	78	9.61769	4	92	81	50	89
ntl_AA	34.75	9.2943	8	24	10	12	11	71	64	62	24
ntl_AB	0.25	0.25	4	0	1	0	0
otx2b_AA	66.75	8.25	4	85	63	73	46
otx2b_AB	41.75	3.92375	4	42	52	40	33
pax2a_AB	80.75	7.2844	4	70	67	89	97
pax2a_AJ	80.75	5.10514	4	85	80	91	67
pax6a_AA	53.75	11.7358	4	87	50	46	32
pax6a_AE	94.25	0.25	4	94	94	94	95
pax6a_AJ	38	8.03119	4	41	38	56	17
pax6b_AA	0	0	4	0	0	0	0
pax6b_AB	24.25	7.73924	4	11	27	45	14
pax6b_AC	60.75	9.50767	4	34	61	77	71
pou2_AA	3.75	2.17466	4	0	8	0	7
pou2_AG	97.75	0.25	4	98	97	98	98
sox2_AB	3	1.29099	4	4	6	0	2
sox2_AC	92.75	1.43614	4	95	89	95	92
sox3_AA	68	13.5831	4	81	33	96	62
sox3_AF	7	1.73205	4	6	6	12	4
sox11a_AA	95.5	0.288675	4	95	96	96	95
sox11a_AB	90.5	1.25831	4	90	90	88	94
sox11b_AB	21	4.49073	4	12	26	31	15
sox11b_AJ	63.125	7.40038	8	40	79	49	48	94	45	87	63
sox19a_AF	82.25	6.53676	4	88	72	98	71
sox19a_AG	97	0	4	97	97	97	97
sox19b_AC	28.75	1.79699	4	27	34	28	26
sox19b_AL	40	4.81812	8	40	28	20	41	64	51	43	33
sox21a_AC	63	3.80789	4	69	52	64	67
sox21a_AH	93.25	1.03078	4	91	95	95	92
sox21b_AC	38.875	6.306	8	27	25	33	12	40	55	56	63
sox21b_AE	93.5	1.25831	4	90	96	94	94
pax6a-KO_16	82.5	8.14964	4	59	94	93	84
pax6a-KO_33	82.75	3.30088	4	86	75	80	90
pax6a-KO_52	67.125	4.59595	8	46	77	70	68	83	49	73	71
sox2-KO_3	91.5	1.84842	4	89	93	96	88
sox2-KO_19	0	0	4	0	0	0	0
sox2-KO_52	19	2.27303	4	19	24	20	13
sox3-KO_6	93.625	1.22383	8	95	97	90	96	93	87	95	96
sox3-KO_12	3.25	1.97379	4	0	8	0	5
sox3-KO_17	92.75	1.10868	4	95	92	90	94
sox3-KO_32	80.5	8.25126	4	57	81	92	92
sox19a-KO_4	93.75	1.60078	4	95	89	96	95
sox19a-KO_50	11.5	4.78714	4	4	14	4	24
sox19a-KO_53	71.5	3.75119	8	59	70	81	79	57	81	82	63
sox19b-KO_27	94.75	0.478714	4	95	96	94	94
sox19b-KO_41	93.5	0.645497	4	95	92	93	94
sox19b-KO_59	48	7.23418	4	41	59	61	31

## Sheet: Sheet 3
Sheet 3. Assessment of crRNA efficiency for HiFi Cas9 analyzed with TIDE.
crRNA	Mean of indels (%)	Standard error	Sample size (n)	Sample
				1	2	3	4	5	6	7	8	9	10	11	12	13	14	15	16	17	18	19	20
ctsl1b_AA	44.8	2.55371	8	33.6	54	39.2	55.7	42.9	43.9	45	44.1
gsc_AA	35.1625	4.81745	8	41.5	45.6	45.6	55.5	30.1	20.5	21.6	20.9
gsc_AB	75.1	3.6256	4	85.8	72.6	72.3	69.7
hesx1_AA	73.825	8.598	4	91.9	84.8	56.3	62.3
hesx1_AF	42.675	2.94488	4	35	41.2	46.5	48
ntl_AA	69.775	9.06141	8	92.4	90.5	92	93	59.9	60.1	31	39.3
ntl_AB	33.25	5.78891	20	91.6	87	78.4	58.6	49.3	26.8	20.8	11.3	14.8	12.6	9	19.8	15.3	18.7	15.2	13.4	30.5	32.6	29.7	29.6
otx2b_AA	53.1667	7.57147	6	74.4	79.2	42.8	45.3	39.1	38.2
otx2b_AB	22.02	4.82896	10	23.7	19.1	4	7	4.1	10	34.2	40.9	35.7	41.5
pax2a_AB	75.6333	8.49901	6	86.5	90.5	40.8	89.2	58.9	87.9
pax2a_AJ	83.55	2.56745	8	87	85.6	86.7	89.1	68.3	86.6	88.4	76.7
pax6a_AA	76.9375	2.63255	8	67.3	78.5	85.3	80.5	66.8	71.3	81.4	84.4
pax6a_AE	77.4125	3.83608	8	69.9	88.1	78.9	56.3	83	89.5	80.5	73.1
pax6a_AJ	32.1083	5.30943	12	9.3	3.9	33	38.4	36.7	39.8	11.4	12.8	59.5	48.7	52.1	39.7
pax6b_AA	2.0625	0.255607	8	3	2.5	2.9	2.3	1.2	1.5	1.2	1.9
pax6b_AB	3.4125	0.399749	8	4.3	4.6	3.6	3	4.6	3.5	2.2	1.5
pax6b_AC	84.7	1.26689	4	84.1	88.4	82.7	83.6
pou2_AA	33.8125	4.55204	16	21.6	24.4	64.2	49.1	49.1	43.5	67.3	58.7	20	18.9	21	26.7	22	19.7	15.9	18.9
pou2_AG	88.6833	3.39293	12	94.6	96.2	69.2	59.5	92.3	94.3	90.4	95	94.7	89.9	91.4	96.7
sox2_AB	7.525	1.5784	8	11.3	11.6	12.2	11.1	5.1	1.2	4.6	3.1
sox2_AC	79.35	4.34491	8	80	83.5	52	72.8	91.1	83	87.5	84.9
sox3_AA	52.45	1.64848	4	52.4	56.9	51.5	49
sox3_AF	26.5062	6.54925	16	59	67.5	70.9	79.6	20.6	15.9	20.9	17.7	6.3	9.8	8.1	5.4	13	6.2	10.9	12.3
sox11a_AA	89.775	3.69873	4	79.8	96.1	88.6	94.6
sox11a_AB	84.55	1.91681	4	83.2	88.7	79.9	86.4
sox11b_AB	22.0625	7.33144	8	2.7	3.2	3	2	39	42.9	44	39.7
sox11b_AJ	93.175	1.27626	8	96.3	94.6	85.1	92.2	95.6	92	95.4	94.2
sox19a_AF	97.65	0.295804	4	97	98.2	98.1	97.3
sox19a_AG	92.175	1.43025	4	92.7	94.3	88	93.7
sox19b_AC	30.35	5.70064	12	21.8	27.9	0.8	1.6	48.9	41	43.3	72.8	25.6	26.6	23.5	30.4
sox19b_AL	27.375	3.43147	12	10.4	11.7	11.9	14.8	39.5	32.3	34.1	29.8	34.6	28.3	40.2	40.9
sox21a_AC	47.8625	4.55643	8	46.1	39.5	73.8	60.2	42	45.1	34.1	42.1
sox21a_AH	89.65	2.4483	4	82.9	90.2	90.9	94.6
sox21b_AC	65.175	2.0906	4	62.9	63.8	71.4	62.6
sox21b_AE	92.075	1.29253	4	88.3	93.7	93.8	92.5
pax6a-KO_16	69.3625	7.49852	8	76.9	18.4	80.1	82.3	66.6	79.3	72	79.3
pax6a-KO_33	56.625	7.21126	4	78.1	51.9	47.9	48.6
pax6a-KO_52	24.8	3.77246	8	6.8	22.4	23.3	18.3	42.9	22	30.5	32.2
sox2-KO_3	77.6667	5.22036	12	39.4	77	50.5	65	94.5	98	87.3	93.3	87.7	72.2	83.9	83.2
sox2-KO_19	1.45	0.236291	4	1.5	1.1	2.1	1.1
sox2-KO_52	9.15	2.88112	4	14.6	6.7	2.2	13.1
sox3-KO_6	58	9.89679	8	42.4	29.3	30.7	30.3	94	92.4	70.4	74.5
sox3-KO_12	17.6	1.43991	4	16.6	21.6	17.4	14.8
sox3-KO_17	72.8875	5.81686	8	40.9	78.3	71.9	58.3	73.5	91.9	81.6	86.7
sox3-KO_32	67.1583	5.52832	12	48	40	54.4	29.1	85	85.5	76	77.2	79.7	72.3	78	80.7
sox19a-KO_4	93.05	2.66974	4	85.7	97	97	92.5
sox19a-KO_50	6.5	3.30328	4	2.8	3.5	16.4	3.3
sox19a-KO_53	26.1375	3.81426	8	15.9	12	18.4	27	33.4	26.9	45.7	29.8
sox19b-KO_27	89.875	1.325	4	92.3	92	88	87.2
sox19b-KO_41	75.85	2.75817	4	81.2	79.1	74.3	68.8
sox19b-KO_59	60.925	2.81406	4	55.1	64.8	57.2	66.6

## Sheet: Sheet 4
Sheet 4. Assessment of crRNA efficiency for HiFi Cas9 analyzed with ICE.
crRNA	Mean of indels (%)	Standard error	Sample size (n)	Sample
				1	2	3	4	5	6	7	8	9	10	11	12	13	14	15	16	17	18	19	20
ctsl1b_AA	47.125	3.58786	8	29	61	40	59	47	47	49	45
gsc_AA	27.25	5.56696	8	35	38	40	51	21	10	12	11
gsc_AB	76	3.67423	4	87	72	73	72
hesx1_AA	88.5	1.04083	4	91	86	89	88
hesx1_AF	47.75	4.30842	4	35	51	51	54
ntl_AA	68.125	10.3397	8	94	93	93	95	56	56	28	30
ntl_AB	26.2	6.74482	20	95	88	82	54	39	32	7	0	5	3	2	10	6	11	4	4	21	22	19	20
otx2b_AA	49.8333	10.3293	6	81	83	35	41	31	28
otx2b_AB	13.8	4.97728	10	4	5	0	1	1	0	27	35	29	36
pax2a_AB	78.1667	10.2385	6	91	93	35	95	60	95
pax2a_AJ	91.25	1.83955	8	94	90	96	96	83	92	95	84
pax6a_AA	86.875	2.7674	8	89	91	94	88	70	81	90	92
pax6a_AE	81.75	5.26698	8	73	95	79	51	91	94	92	79
pax6a_AJ	24.9167	5.73329	12	1	0	23	31	27	32	2	1	55	45	49	33
pax6b_AA	0	0	8	0	0	0	0	0	0	0	0
pax6b_AB	0	0	8	0	0	0	0	0	0	0	0
pax6b_AC	87	1.35401	4	86	91	85	86
pou2_AA	27.3125	5.6831	16	16	13	64	47	43	43	66	63	12	11	14	16	9	6	8	6
pou2_AG	90.4167	3.99708	12	98	98	67	56	97	97	97	97	96	91	94	97
sox2_AB	0	0	8	0	0	0	0	0	0	0	0
sox2_AC	86.875	4.7413	8	95	93	56	80	96	91	93	91
sox3_AA	89.5	1.19024	4	90	91	91	86
sox3_AF	23.9375	8.59916	16	66	76	85	94	15	8	16	12	0	2	0	0	4	0	2	3
sox11a_AA	92	1.22474	4	89	94	91	94
sox11a_AB	89.25	1.10868	4	86	91	90	90
sox11b_AB	16.75	6.36887	8	0	0	0	0	31	35	37	31
sox11b_AJ	92.75	1.22109	8	95	93	85	91	95	93	95	95
sox19a_AF	98.25	0.25	4	98	99	98	98
sox19a_AG	95.25	1.43614	4	97	97	91	96
sox19b_AC	27.4167	5.88714	12	16	24	0	0	48	36	40	74	21	23	21	26
sox19b_AL	16.8333	3.41306	12	0	2	2	4	27	19	23	18	25	19	31	32
sox21a_AC	43.375	5.79389	8	41	34	76	60	35	39	26	36
sox21a_AH	93	2.34521	4	86	95	96	95
sox21b_AC	62	2.73861	4	59	61	70	58
sox21b_AE	93	1.22474	4	90	95	95	92
pax6a-KO_16	82.125	7.02403	8	93	38	91	92	92	92	92	67
pax6a-KO_33	84.5	4.36845	4	93	91	76	78
pax6a-KO_52	25.25	7.8689	8	1	8	14	2	62	39	43	33
sox2-KO_3	85	3.93123	12	72	81	53	71	97	99	94	96	87	88	89	93
sox2-KO_19	0	0	4	0	0	0	0
sox2-KO_52	2.25	1.31498	4	4	0	0	5
sox3-KO_6	50.25	11.5847	8	29	18	17	16	84	86	75	77
sox3-KO_12	8	1.87083	4	4	13	8	7
sox3-KO_17	76.625	7.90781	8	33	86	70	55	89	95	94	91
sox3-KO_32	66	6.5192	12	43	34	50	22	88	88	77	78	80	72	78	82
sox19a-KO_4	93	2.82843	4	85	97	97	93
sox19a-KO_50	0	0	4	0	0	0	0
sox19a-KO_53	17.875	4.0771	8	7	3	8	19	26	20	38	22
sox19b-KO_27	92	1.1547	4	94	94	90	90
sox19b-KO_41	73	2.85774	4	79	76	71	66
sox19b-KO_59	56	3.85141	4	48	61	51	64
