# Supplementary material for: Key sequence features of CRISPR RNA for dual-guide CRISPR-Cas9 ribonucleoprotein complexes assembled with wild-type or HiFi Cas9
Source: Nucleic Acids Res. 2022 Feb 15;50(5):2854–71. doi: 10.1093/nar/gkac100 (PMC8934663; doi:10.1093/nar/gkac100)
Supplement: gkac100_Supplemental_Files [file gkac100_supplemental_files.zip › Supplementary_Table_S5.xlsx]

## Sheet: Supplementary Table S5
Supplementary Table S5. Assessment of dose response of WT and HiFi Cas9 RNPs analyzed with ICE.
Cas9	crRNA	RNP amount (fmol)	Mean of indels (%)	Standard error	Sample size (n)	Sample
						1	2	3	4	5	6
WT	gsc_AA	0.75	1.5	1.0247	6	0	0	3	0	0	6
		1.5	30.3333	4.31019	6	22	25	28	44	43	20
		3	69.6	10.013	5	84	84	57	36	87
		4.5	73.8	6.13514	5	88	78	53	82	68
	gsc_AB	0.75	8	2.04124	4	5	6	7	14
		1.5	60.25	8.50857	4	72	75	38	56
		3	74	5.89067	5	81	85	64	56	84
		4.5	84.6	5.6356	5	89	91	85	63	95
	sox2-KO_3	0.75	85	4.46094	5	78	90	93	93	71
		1.5	92	3.06594	5	97	95	80	93	95
		3	93	1.22474	4	91	96	94	91
		4.5	92.25	1.10868	4	93	90	95	91
	sox2-KO_19	0.75	0	0	4	0	0	0	0
		1.5	0	0	4	0	0	0	0
		3	3.75	1.75	4	5	2	0	8
		4.5	19.1667	4.54911	6	31	29	5	13	27	10
	sox19a-KO_4	0.75	20.2	9.86103	5	45	42	0	0	14
		1.5	89.2	5.69561	5	67	97	95	97	90
		3	96.5	0.288675	4	97	97	96	96
		4.5	93	1.47196	4	95	96	91	90
	sox19a-KO_50	0.75	0	0	4	0	0	0	0
		1.5	0	0	6	0	0	0	0	0	0
		3	5.4	2.6	5	7	6	0	0	14
		4.5	4	2.69568	6	3	4	0	0	17	0
HiFi	gsc_AA	0.75	0	0	4	0	0	0	0
		1.5	19	2.58199	4	13	17	21	25
		3	22.5	4.09268	4	15	19	22	34
		4.5	37.5	3.92641	4	29	33	46	42
	gsc_AB	0.75	3.33333	1.60555	6	4	8	0	0	8	0
		1.5	35	7.61577	6	50	53	16	25	52	14
		3	57	9.30949	6	84	67	41	38	80	32
		4.5	73	8.17924	5	85	86	43	68	83
	sox2-KO_3	0.75	27	9.87252	6	4	7	63	40	8	40
		1.5	93.75	0.75	4	95	95	92	93
		3	90.5	2.02073	4	85	90	94	93
		4.5	93.75	2.59406	4	86	97	96	96
	sox2-KO_19	0.75	0	0	4	0	0	0	0
		1.5	0	0	4	0	0	0	0
		3	0	0	4	0	0	0	0
		4.5	0	0	4	0	0	0	0
	sox19a-KO_4	0.75	8.33333	3.54652	6	15	4	4	2	23	2
		1.5	71.1667	11.2054	6	96	97	51	48	95	40
		3	85.6667	5.12293	6	97	96	75	80	97	69
		4.5	86.8333	4.34677	6	95	96	71	76	93	90
	sox19a-KO_50	0.75	0	0	4	0	0	0	0
		1.5	0	0	6	0	0	0	0	0	0
		3	0.5	0.5	6	0	0	0	3	0	0
		4.5	6.66667	2.12394	6	1	4	12	14	3	6
