# Supplementary material for: Key sequence features of CRISPR RNA for dual-guide CRISPR-Cas9 ribonucleoprotein complexes assembled with wild-type or HiFi Cas9
Source: Nucleic Acids Res. 2022 Feb 15;50(5):2854–71. doi: 10.1093/nar/gkac100 (PMC8934663; doi:10.1093/nar/gkac100)
Supplement: gkac100_Supplemental_Files [file gkac100_supplemental_files.zip › Supplementary_Table_S6.xlsx]

## Sheet: Supplementary Table S6
Supplementary Table S6. Assessment of crRNA efficiency with in vitro cleavage assays.
DNA substrate	crRNA	Mean of cleavage efficiency (%)	Standard error	Sample size (n)	Sample 1					Sample 2
					Uncleaved fragment	Clevaged fragment 1	Clevaged fragment 2	Cleavage efficiency (%)		Uncleaved fragment	Clevaged fragment 1	Clevaged fragment 2	Cleavage efficiency (%)
ctsl1b	Uncut control	0	0	2	4842.77	0	0	0		3374.11	0	0	0
ctsl1b	ctsl1b_AA	57.1181	0.153674	2	2084.11	5000.72	0	56.9644		1441.7	3155.3	0	57.2718
gsc	Uncut control	0	0	2	6329.18	0	0	0		4973.89	0	0	0
gsc	gsc_AA	57.3106	2.20053	2	2841.16	4261.28	2616.09	55.1101		2013.87	2664.28	1525.38	59.5112
gsc	gsc_AB	70.31	0.878704	2	1934.75	7722.38	0	69.4313		1433.04	5132.96	0	71.1887
hesx1	Uncut control	0	0	2	5173.72	0	0	0		2440.65	0	0	0
hesx1	hesx1_AA	59.5923	6.1249	2	1773.7	2099.41	893.698	65.7172		1135.7	1442.82	584.577	53.4674
hesx1	hesx1_AF	64.1557	1.32956	2	1785.7	2642.41	1532.34	65.4852		907.284	1738.82	878.335	62.8261
ntl	Uncut control	0	0	2	9300.79	0	0	0		8167.08	0	0	0
ntl	ntl_AA	65.3924	4.07406	2	3597.7	5397.4	4191.87	61.3184		2493.7	3786.11	2757.16	69.4665
ntl	ntl_AB	37.0693	3.80442	2	6206.89	5290.48	0	33.2649		4828.89	3523.18	0	40.8737
otx2b	Uncut control	0	0	2	7031.72	0	0	0		5267.01	0	0	0
otx2b	otx2b_AA	72.3206	0.187392	2	1933.16	4671.53	3337.41	72.508		1467.75	2863.53	1911.41	72.1332
otx2b	otx2b_AB	64.0548	6.49647	2	2070.75	3863.28	2919.58	70.5513		2235.41	2401.11	1641.87	57.5584
pax2a	Uncut control	0	0	2	5664.53	0	0	0		7050.72	0	0	0
pax2a	pax2a_AB	40.902	1.53335	2	3434.48	4693.18	2946.04	39.3687		4058.72	4992.48	3066.16	42.4354
pax2a	pax2a_AJ	64.1255	5.74247	2	2357.41	4563.77	2785.87	58.383		2124.53	3345.18	1813.7	69.8679
pax6a	Uncut control	0	0	2	8979.15	0	0	0		8730.93	0	0	0
pax6a	pax6a_AA	84.4906	2.38993	2	1607.21	5272.94	3905.58	82.1006		1145.46	2612.94	1299.16	86.8805
pax6a	pax6a_AE	73.3504	0.277525	2	2367.99	4201.89	2880.46	73.6279		2350.99	2775.82	1552.75	73.0729
pax6a	pax6a_AJ	64.6045	10.6403	2	2222.8	2273.63	1286.51	75.2449		4019.36	3930.48	2125.65	53.9642
pax6b	Uncut control	0	0	2	3753.46	0	0	0		6246.72	0	0	0
pax6b	pax6b_AA	84.6646	5.27194	2	377.728	2586.41	0	89.9365		1287.28	3612.55	0	79.3926
pax6b	pax6b_AB	70.2738	5.62689	2	904.556	2246.41	0	75.9007		2208.41	2384.6	0	64.6469
pax6b	pax6b_AC	75.4059	10.4888	2	529.435	1064.09	775.263	85.8947		2191.53	2625.94	1268.51	64.9172
pou2	Uncut control	0	0	2	3382.63	0	0	0		7698.08	0	0	0
pou2	pou2_AA	84.9604	8.68655	2	214.899	1133.38	771.385	93.647		1826.46	2719.65	1304.16	76.2739
pou2	pou2_AG	67.6073	6.01489	2	892.263	2576.41	0	73.6222		2956.65	5001.38	0	61.5924
sox2	Uncut control	0	0	2	10375	0	0	0		7681.01	0	0	0
sox2	sox2_AB	76.463	2.80393	2	2732.87	5578.6	0	73.6591		1592.51	3521.94	0	79.267
sox2	sox2_AC	61.6319	7.61234	2	4770.48	3985.28	2926.51	54.0196		2362.36	2585.82	1265.68	69.2442
sox3	Uncut control	0	0	2	10571.5	0	0	0		6162.18	0	0	0
sox3	sox3_AA	67.7533	4.88643	2	2892.41	8267.72	0	72.6397		2288.21	4363.41	0	62.8669
sox3	sox3_AF	71.7237	8.8661	2	3926.53	3789.28	2211.21	62.8576		1196.09	2203.75	1272.8	80.5898
sox11a	Uncut control	0	0	2	11479.4	0	0	0		7353.55	0	0	0
sox11a	sox11a_AA	83.2204	1.01795	2	1809.34	4176.7	2324.75	84.2384		1308.75	2916.65	1267.34	82.2025
sox11a	sox11a_AB	75.485	1.35793	2	2658.28	6294.94	3184.21	76.843		1902.58	4233.35	2061.09	74.1271
sox11b	Uncut control	0	0	2	8622.43	0	0	0		4356.31	0	0	0
sox11b	sox11b_AB	36.2709	0.324132	2	5522.94	590.678	295.728	35.9468		2762.11	100.314	0	36.5951
sox11b	sox11b_AJ	77.92	2.74622	2	1667.04	2841.65	0	80.6662		1081.51	2139.94	0	75.1738
sox19a	Uncut control	0	0	2	10761.5	0	0	0		5823.01	0	0	0
sox19a	sox19a_AF	49.7726	10.379	2	4288.28	4604.23	0	60.1516		3529.11	2506.41	0	39.3937
sox19a	sox19a_AG	85.185	0.846531	2	1503.21	5694.18	0	86.0316		911.971	3045.58	0	84.3385
sox19b	Uncut control	0	0	2	3674.58	0	0	0		5968.58	0	0	0
sox19b	sox19b_AC	56.8826	6.7637	2	1832.92	2882.82	0	50.1189		2169.8	3804.65	0	63.6463
sox19b	sox19b_AL	34.9419	16.7949	2	3007.75	1771.21	1022.26	18.1471		2880.63	1916.92	1278.38	51.7368
sox21a	Uncut control	0	0	2	7376.43	0	0	0		6339.06	0	0	0
sox21a	sox21a_AC	56.1352	4.39411	2	2911.53	2805.99	1121.63	60.5293		3059.16	2098.21	831.92	51.7411
sox21a	sox21a_AH	48.1168	0.879375	2	3891.99	2608.41	911.92	47.2374		3233.16	2019.21	684.506	48.9962
sox21b	Uncut control	0	0	2	9171.13	0	0	0		8089.35	0	0	0
sox21b	sox21b_AC	71.9096	3.72455	2	2234.63	2886.16	1529.46	75.6341		2573.63	2408.87	1135.04	68.185
sox21b	sox21b_AE	45.0469	3.44242	2	4724.11	1588.75	870.92	48.4893		4723.82	1309.04	589.506	41.6045
pax6a (exon)	Uncut control	0	0	2	18832.9	0	0	0		35699	0	0	0
pax6a (exon)	pax6a-KO_16	59.85	3.85	2	6828	15216	2391	63.7		15724	23547	3417	56
pax6a (exon)	pax6a-KO_33	73.7	2.4	2	4499	13889	3710	76.1		10242	24699	6248	71.3
pax6a (exon)	pax6a-KO_52	57.55	2.25	2	7580	15657	2118	59.8		15958	27388	4727	55.3
sox2 (exon)	Uncut control	0	0	2	16954	0	0	0		29788	0	0	0
sox2 (exon)	sox2-KO_3	60.9	7.7	2	5316	12769	2916	68.6		13926	20816	5858	53.2
sox2 (exon)	sox2-KO_19	25.1	5.1	2	11835	9993	1961	30.2		23825	11223	2042	20
sox2 (exon)	sox2-KO_52	69.9	5.8	2	4112	12099	4970	75.7		10693	18497	7387	64.1
sox3 (exon)	Uncut control	0	0	2	16917	0	0	0		29292	0	0	0
sox3 (exon)	sox3-KO_6	30.6	8.1	2	10366	6259	4960	38.7		22695	9407	6421	22.5
sox3 (exon)	sox3-KO_12	12.7	7.9	2	13440	3674	1546	20.6		27879	6444	3210	4.8
sox3 (exon)	sox3-KO_17	75.9	7.1	2	2873	7537	7190	83		9128	17602	12180	68.8
sox3 (exon)	sox3-KO_32	80.7	12.2	2	1208	11230	4615	92.9		9227	21995	8357	68.5
sox19a (exon)	Uncut control	0	0	2	12429	0	0	0		14669	0	0	0
sox19a (exon)	sox19a-KO_4	69	11.6	2	2408	8844	1350	80.6		6247	9078	896	57.4
sox19a (exon)	sox19a-KO_50	76	2.9	2	2623	8390	208	78.9		3941	8558	595	73.1
sox19a (exon)	sox19a-KO_53	68.9	6.2	2	3089	9072	123	75.1		5470	9943	599	62.7
sox19b (exon)	Uncut control	0	0	2	13169	0	0	0		18764	0	0	0
sox19b (exon)	sox19b-KO_27	67.7	17.2	2	1987	8627	3017	84.9		9291	11729	3909	50.5
sox19b (exon)	sox19b-KO_41	31.45	11.75	2	7479	3896	3385	43.2		15067	6660	4775	19.7
sox19b (exon)	sox19b-KO_59	60.35	15.55	2	3174	10482	2114	75.9		10360	10914	2319	44.8
