# Supplementary material for: Key sequence features of CRISPR RNA for dual-guide CRISPR-Cas9 ribonucleoprotein complexes assembled with wild-type or HiFi Cas9
Source: Nucleic Acids Res. 2022 Feb 15;50(5):2854–71. doi: 10.1093/nar/gkac100 (PMC8934663; doi:10.1093/nar/gkac100)
Supplement: gkac100_Supplemental_Files [file gkac100_supplemental_files.zip › Supplementary_Table_S7.xlsx]

## Sheet: Supplementary Table S7
Supplementary Table S7. gRNA design tool scores for crRNAs used in this study.
crRNA	Custom Alt-R CRISPR-Cas9 guide RNA	sgRNA efficacy prediction	E-CRISP	Rule Set 1 (Doench 2014)	SSC	sgRNA Scorer 1.0	CRISPR Efficiency Predictor	CRISPRscan	WU-CRISPR	Rule Set 2		Azimuth in vitro (CRISPOR)	sgRNA Scorer 2.0	predictSGRNA	CRISTA	CRISPRater	TUSCAN	DeepCRISPR	TSAM	DeepCas9	DeepHF				DeepSpCas9	DeepSpCas9variants
										OldDoench 2016	Doench/Fusi 2016										U6	T7	eSpCas9 (1.1)	SpCas9-HF1		SpCas9	Sniper-Cas9	xCas9	eSpCs9 (1.1)	SpCas9-HF1	HypaCas9	evoCas9
ctsl1b_AA	63	27	32	3	-0.209962	39	5.07039	40	0	52	49	24	-1.55399	0.592389	0.963057	0.637394		0.207705	0.583705	0.297607	0.609198	0.445274	0.339742	0.582436	60.18	51.501	52.07	25.757	51.897	57.483	47.638	18.29
gsc_AA	70	76	52	12	0.15371	61	6.14466	41	0	44	45	35	0.513244	0.876638	0.913643	0.624777	0.95497	0.225361	0.469513	0.926741	0.651819	0.267029	0.32438	0.246572	35.68	48.94	48.816	19.911	47.141	12.325	7.704	16.588
gsc_AB	60	86	32	29	0.664601	96	8.44959	34	78	70	68	41	4.42207	0.940403	0.940186	0.83165	2.5658	0.287006	0.57044	0.938777	0.69265	0.522956	0.611428	0.621001	55.184	47.005	46.115	35.071	41.306	49.201	43.357	32.258
hesx1_AA	81	37	52	3	-0.191268	48	8.19201	38	0	57	58	35	-1.36973	0.56644	0.88849	0.653132	0.297743	0.226886	0.521404	0.369664	0.428956	0.0826142	0.113816	0.229595	47.417	41.34	45.577	28.301	48.016	47.77	31.45	6.886
hesx1_AF	49	19	32	16	-0.160081	3	7.46807	37	0	42	41	38	-3.85634	0.534939	0.874316	0.58993	2.16699	0.258844	0.295919	0.264923	0.506466	0.410168	0.15459	0.335182	28.525	41.025	38.616	7.516	26.552	21.743	9.32	1.544
ntl_AA	55	47	36	34	0.378737	50	4.56326	52	0	54	54	30	-0.809977	0.756755	0.886388	0.553614	1.20964	0.335658	0.573737	0.54053	0.642974	0.489377	0.256703	0.483292	52.041	47.019	42.218	24.528	42.018	38.74	30.483	7.612
ntl_AB	66	41	32	6	0.162852	34	6.64372	68	0	49	52	34	-2.38188	0.726408	0.941516	0.564804	1.5128	0.403296	0.45864	0.476288	0.579454	0.403261	0.185336	0.386138	60.15	53.862	54.33	37.83	53.833	55.306	46.129	32.35
otx2b_AA	76	71	32	37	-0.120978	69	5.6008	-3	0	55	52	8	-0.260981	0.625055	0.917602	0.688681	2.2289	0.159857	0.577212	0.500856	0.596765	0.0940463	0.244688	0.446323	55.271	50.832	47.023	27.186	46.094	46.33	33.409	9.339
otx2b_AB	69	25	28	1	-0.561987	21	4.39417	23	0	40	40	18	-2.55464	0.075235	0.831511	0.645161	0.189905	0.156411	0.391928	0.0863363	0.364841	0.138077	0.103157	0.126383	10.022	50.105	52.852	19.459	45.17	37.892	14.283	8.495
pax2a_AB	52	93	52	82	0.670701	89	5.1776	46	75	65	68	62	2.84982	0.963127	0.89682	0.819988	2.03096	0.231792	0.788783	1.08443	0.674784	0.57303	0.425599	0.525844	57.726	50.719	48.522	37.852	41.856	43.749	38.313	17.661
pax2a_AJ	71	68		52	0.346534	76	5.94795	36	54	66	67	42	0.391419	0.873097	0.928702	0.592001	2.19626	0.151461	0.844732	0.900565	0.650702	0.584959	0.518616	0.646911	75.369	56.806	57.724	44.48	54.18	43.604	52.259	22.443
pax6a_AA	69	65	30	5	-0.002686	51	4.70223	29	0	52	55	29	-0.631266	0.778548	0.907187	0.693983	1.82124	0.182594	0.476593	0.349661	0.611694	0.457303	0.340126	0.513342	55.116	46.765	45.055	17.071	43.661	41.698	36.107	26.184
pax6a_AE	53	79	48	20	0.380217	93	6.44389	50	60	60	51	27	-0.751081	0.899951	0.921713	0.65828	0.847513	0.381325	0.637486	1.03748	0.633089	0.340082	0.435864	0.490875	59.474	58.368	59.461	43.826	52.823	53.132	44.943	38.103
pax6a_AJ	49	61	48	46	0.112103	49	3.6237	40	59	43	48	28	-0.58756	0.854867	0.877342	0.747807	0.321833	0.136052	0.425402	0.733723	0.533593	0.391211	0.147431	0.215068	30.99	56.199	55.386	42.901	48.763	32.674	17.959	1.576
pax6b_AA	57	52	52	3	-0.14574	47	5.71416	34	0	43	46	31	-2.06848	0.269954	0.890133	0.498257	0.498278	0.1684	0.389817	0.381153	0.461496	0	0.0600611	0.142919	11.41	30.043	16.814	2.67	5.542	1.534	0	1.58
pax6b_AB	76	22		51	-0.366377	7	6.41877	38	0	49	56	33	-2.75096	0.18884	0.822072	0.653132	0.520432	0.129583	0.299181	0.114033	0.337418	0.149814	0.0626004	0.0943341	15.574	27.222	26.543	0	4.092	0.184	0	0
pax6b_AC	45	35	28	8	-0.183632	58	4.03613	38	0	46	34	29	-0.782978	0.211189	0.834221	0.861822	2.29332	0.312976	0.38919	0.334555	0.468174	0.424467	0.164079	0.32154	28.365	36.52	46.636	18.482	41.824	42.121	22.726	13.244
pou2_AA	77	30	28	1	-0.448157	55	5.64458	20	0	53	51	31	-0.0910292	0.217454	0.841257	0.569505	1.73711	0.118361	0.530078	0.00366986	0.364322	0.0958796	0.146441	0.281978	21.765	46.484	46.173	19.819	43.012	41.553	38.177	35.798
pou2_AG	81	89	32	85	0.849624	88	5.02982	34	77	71	76	43	1.49696	0.941701	0.955558	0.659339	2.24356	0.277426	0.822042	1.18494	0.704548	0.545995	0.721451	0.801456	82.014	58.874	59.344	46.66	54.012	54.13	59.049	45.424
sox2_AB	66	54	30	2	-0.213887	11	4.62612	-5	0	36	40	22	-1.84686	0.663157	0.885838	0.561575	1.77649	0.133425	0.322335	0.135222	0.47961	0.00577116	0.0953275	0.176057	21.134	20.386	19.434	4.411	15.798	0	0	0.428
sox2_AC	43	45	48	53	0.026022	60	4.84286	65	0	49	41	49	-1.15054	0.624727	0.894584	0.712961	0.694133	0.240045	0.355048	0.362291	0.478819	0.485519	0.133084	0.195573	27.954	56.568	55.583	49.27	50.336	31.306	15.79	12.672
sox3_AA	84	50	28	26	0.206588	14	5.61171	39	0	53	48	33	-2.30965	0.856102	0.888405	0.643859	0.161686	0.251793	0.469159	0.738046	0.526157	0.363158	0.165003	0.3014	35.404	45.461	46.198	13.291	40.74	34.026	27.136	6.893
sox3_AF	29	83	32	8	0.918246	60	4.92798	22	0	53	52	16	1.21478	0.877098	0.909143	0.649859	1.41634	0.181481	0.549482	0.811953	0.559099	0	0.41578	0.511439	42.621	48.903	49.04	12.174	48.571	49.51	41.888	20.803
sox11a_AA	69	89	54	64	0.773515	57	3.51136	62	0	54	62	52	0.719511	0.931338	0.926348	0.834319	1.74227	0.231955	0.49352	0.82498	0.697937	0.616604	0.519952	0.693384	62.258	52.448	51.763	41.619	44.885	40.816	40.133	17.055
sox11a_AB	53	71	52	72	0.063172	84	6.08621	41	65	62	62	49	1.41105	0.71751	0.916213	0.810765	0.674211	0.516689	0.666466	0.984376	0.705553	0.468412	0.495256	0.677316	76.784	54.823	57.207	43.267	51.432	62.586	50.895	31.013
sox11b_AB	89	53	28	13	0.646702	64	7.38814	32	73	65	70	20	-1.1902	0.935964	0.868961	0.613205	2.14568	0.250194	0.744572	0.833002	0.748084	0.673402	0.551156	0.617033	61.221	50.712	49.02	31.024	43.523	40.37	35.988	17.993
sox11b_AJ	55	90		73	0.650222	98	5.89774	51	75	64	64	44	2.80022	0.876127	0.92149	0.706343	2.12782	0.133348	0.790436	1.08305	0.690871	0.434569	0.454103	0.57546	63.58	51.025	51.938	30.482	49.99	49.52	49.557	47.801
sox19a_AF	56	38	32	18	-0.183816	34	8.31884	49	0	58	61	30	-1.27585	0.712996	0.881934	0.679557	1.47405	0.27478	0.493515	0.435006	0.53108	0.422907	0.191054	0.339337	46.539	55.503	54.686	40.425	51.038	54.906	42.537	27.02
sox19a_AG	46	61	34	51	0.017106	51	5.85648	55	0	64	64	47	-0.436033	0.85479	0.908836	0.644954	1.40968	0.419145	0.61387	0.634491	0.628949	0.531837	0.239891	0.479923	64.955	55.253	53.41	46.129	55.258	57.324	44.722	22.19
sox19b_AC	87	29	30	4	-0.534803	13	4.9544	28	0	55	52	26	-2.60249	0.5835	0.923794	0.566516	0.153096	0.184251	0.504916	0.318752	0.488151	0.256075	0.183872	0.161185	47.903	44.095	45.827	23.137	45.594	25.454	20.095	3.12
sox19b_AL	70	18	28	20	-0.687972	16	4.78779	42	0	38	37	32	-3.62575	0.110165	0.898436	0.681946	0.176402	0.378077	0.303411	0.0873638	0.274416	0.110687	0.081735	0.163192	16.985	50.364	52.732	26.611	44.74	42.777	26.829	6.354
sox21a_AC	64	22	26	5	-0.71409	38	4.76392	37	0	30	34	45	-3.21801	0.164356	0.852326	0.692783	0.679846	0.162737	0.255898	-0.101041	0.371358	0.298616	0.107028	0.15255	10.008	53.673	52.983	35.727	45.732	34.702	37.171	3.824
sox21a_AH	53	68	28	52	0.021758	81	5.96359	45	70	73	71	32	1.3595	0.849799	0.943026	0.751151	3.72036	0.137593	0.689106	1.05512	0.683309	0.448445	0.544601	0.622048	67.912	58.957	57.959	35.363	53.187	59.093	48.011	22.781
sox21b_AC	51	74	48	11	0.155561	27	4.20416	56	0	47	50	41	-0.458928	0.675507	0.896472	0.709449	1.08793	0.173958	0.441604	0.45806	0.669932	0.559753	0.317012	0.589198	54.787	49.791	48.545	18.497	42.648	28.108	32.859	17.466
sox21b_AE	21	92	36	62	1.16925	69	7.82193	69	64	64	59	53	1.92654	0.980505	0.901804	0.737804	2.22785	0.447374	0.725607	1.04629	0.679613	0.522425	0.615128	0.722767	72.988	54.03	54.076	42.109	54.073	53.95	50.575	50.006
pax6a-KO_16	53	84	32	60	0.829331	92	6.57165	43	87	79	76	35	1.68287	0.978025	0.89035	0.751611	2.74643	0.243317	0.731154	1.11661	0.732604	0.550564	0.719099	0.68986	66.097	57.864	62.005	46.63	54.227	61.239	52.395	33.043
pax6a-KO_33	53	86	34	31	0.58741	98	5.16983	55	74	72	70	55	2.84557	0.869511	0.893505	0.711504	2.40105	0.451388	0.779951	1.01816	0.711644	0.658183	0.579083	0.741474	63.718	55.761	52.106	37.1	48.968	48.879	43.553	49.051
pax6a-KO_52	55	33		10	-0.160515	17	5.02729	44	0	56	55	32	-2.40176	0.338058	0.899426	0.820142	1.41019	0.216135	0.419583	0.194523	0.401232	0.202912	0.128064	0.271345	35.975	49.257	44.523	17.14	43.388	35.032	35.533	7.323
sox2-KO_3	33	77		5	0.449675	35	6.85769	75	0	43	43	44	1.0557	0.879725	0.894203	0.76487	1.66883	0.277986	0.365418	0.813633	0.613393	0.509884	0.420942	0.648202	53.28	53.123	54.41	24.748	48.654	45.47	49.419	25.726
sox2-KO_19	3	54		0	-0.077388	3	6.27034	28	0	27	26	21	-0.914621	0.475991	0.859969	0.629835	0.925318	0.172202	0.228718	-0.0152874	0.511136	0.244106	0.13837	0.315979	29.439	38.877	29.405	0	37.13	16.037	16.506	2.188
sox2-KO_52	52	46	32	9	-0.093409	73	7.35129	47	0	39	42	51	-0.271947	0.509515	0.889516	0.660696	0.820234	0.16311	0.354479	0.286507	0.400716	0.290207	0.112589	0.240955	28.62	48.605	45.916	17.682	41.282	42.216	32.85	13.13
sox3-KO_6	57	70	54	12	0.186358	45	5.49827	60	0	42	50	60	-0.0333065	0.862497	0.897849	0.712961	1.56711	0.241982	0.443184	0.729833	0.652861	0.58294	0.415026	0.509248	55.231	51.742	49.783	28.731	45.968	28.307	19.34	8.578
sox3-KO_12	33	59	32	11	0.283856	64	5.59936	64	0	58	64	63	1.86494	0.950014	0.904505	0.80618	1.86162	0.262473	0.636041	0.707405	0.633564	0.595352	0.325262	0.536438	67.885	49.103	47.969	12.409	43.155	35.567	22.486	19.409
sox3-KO_17	70	66	34	6	0.555057	91	6.62564	55	59	57	55	49	0.887907	0.831235	0.864447	0.58247	2.05626	0.361208	0.583151	0.541817	0.636037	0.610679	0.339848	0.579254	52.056	43.017	47.756	28.327	43.257	36.827	32.917	19.706
sox3-KO_32	41	6	26	0	-1.3035	6	6.11802	41	0	19	16	33	-5.00851	0.00704591	0.892473	0.566264	0.227485	0.165091	0.166836	-0.0820353	0.249667	0.21269	0.0699842	0.0954863	5.059	45.807	46.267	8.1	42.386	23.061	5.099	4.198
sox19a-KO_4	39	84	36	17	0.676609	90	6.17104	86	71	75	66	76	2.12287	0.909282	0.9007	0.805122	3.31741	0.306776	0.826519	1.08858	0.71983	0.737579	0.692311	0.754152	78.086	48.353	46.985	36.482	44.929	44.9	40.676	41.713
sox19a-KO_50	35	17	26	1	-0.396543	0	7.84835	28	0	25	28	27	-3.37112	0.14072	0.821558	0.644256	0.163363	0.108541	0.206298	-0.124417	0.330298	0.311971	0.0958988	0.157099	1.421	27.782	23.209	0	19.828	2.785	0	1.594
sox19a-KO_53	48	86	50	76	0.613063	38	2.54228	45	0	61	60	45	0.678317	0.900637	0.883957	0.848497	1.26942	0.319722	0.586995	0.806507	0.635066	0.3886	0.363665	0.484	51.599	48.318	46.807	22.08	48.694	45.171	22.136	13.029
sox19b-KO_27	29	75	34	4	0.272693	85	7.7901	57	53	55	49	56	-0.364467	0.846464	0.921613	0.541619	1.83597	0.523217	0.593494	0.704031	0.651025	0.575712	0.429232	0.548343	43.71	50.668	51.179	42.132	48.318	53.802	51.332	41.578
sox19b-KO_41	26	76	32	51	1.05497	91	7.68243	79	0	57	59	80	3.69542	0.94501	0.925311	0.860005	3.10611	0.162083	0.509222	0.903586	0.626021	0.577517	0.390552	0.546791	56.363	40.052	46.764	26.545	39.476	38.571	42.67	34.101
sox19b-KO_59	51	72	36	4	0.374642	93	7.29118	52	0	40	44	60	3.38873	0.825538	0.873633	0.673661	1.94567	0.345123	0.343631	0.464231	0.632208	0.520252	0.226795	0.512229	55.703	48.108	47.584	17.622	38.673	40.852	29.894	13.423
