# Supplementary material for: Key sequence features of CRISPR RNA for dual-guide CRISPR-Cas9 ribonucleoprotein complexes assembled with wild-type or HiFi Cas9
Source: Nucleic Acids Res. 2022 Feb 15;50(5):2854–71. doi: 10.1093/nar/gkac100 (PMC8934663; doi:10.1093/nar/gkac100)
Supplement: gkac100_Supplemental_Files [file gkac100_supplemental_files.zip › Supplementary_Table_S8.xlsx]

## Sheet: Supplementary Table S8
Supplementary Table S8. CRISPR-kp scores based on kpLogo analysis of 51 crRNAs.
Sheet 1. Input of crRNA names and their sequences (23-nt length of protospacer + PAM).
Sheet 2. k-mer extraction from the crRNA sequences (k=1).
Sheet 3. CRISPR-kp score calculation for WT Cas9.
Sheet 4. CRISPR-kp score calculation for HiFi Cas9.
Sheet 5. Summary table showing the all CRISPR-kp scores.

## Sheet: Sheet 1
Sheet 1. Input of crRNA names and their sequences (23-nt length of protospacer + PAM) .
Input data of crRNAs
Number	crRNA	Sequence (protospacer + PAM)
1	ctsl1b_AA	ATCCCCTAATGTAAGGCCACTGG
2	gsc_AA	GATATAAAGAACACGAGAACGGG
3	gsc_AB	TGAGGAGGGCAAAAGCGACGTGG
4	hesx1_AA	GTTTTTCACCATGAGGAACTGGG
5	hesx1_AF	CTCTCAGTGTTCTTCTCTGCCGG
6	ntl_AA	AGTTCGAGAGCTCCATCGCCCGG
7	ntl_AB	TCTCAGTAGCTCTGAGCCACAGG
8	otx2b_AA	ACAAAGATCAGACTTCCTCCTGG
9	otx2b_AB	TCACAACACTTGGAATTTCCAGG
10	pax2a_AB	GCTGCGATGGTAACTAGTGGCGG
11	pax2a_AJ	CCAGTCAAACTGCAGGACCACGG
12	pax6a_AA	AGCGAGGATACAAAGGCTGTTGG
13	pax6a_AE	GAACTTCAGCGAGGATACAAAGG
14	pax6a_AJ	GTTGGAACTATGCCTCAAAAAGG
15	pax6b_AA	GTTTCACTGTTTTGCTCGGAAGG
16	pax6b_AB	CCAAGTTTCACTGTTTTGCTCGG
17	pax6b_AC	ATGCGGTACTCACCTTTTTGAGG
18	pou2_AA	AGCACCTGGAGCAAGTTAGCTGG
19	pou2_AG	TGAGATGACCCACCAAACCAGGG
20	sox2_AB	AACTCTTTTTACTACACTGCTGG
21	sox2_AC	GTGCCCGGTACGACGATTAACGG
22	sox3_AA	TCAAGGAGTCTTTCAAATGTGGG
23	sox3_AF	CATCCGCACTATCAAAGCGCAGG
24	sox11a_AA	GGACTGACAACGCACGGCAACGG
25	sox11a_AB	GTTGTCCGTTTGCTGCACCATGG
26	sox11b_AB	AGCTGCTAGAGTCTATCAAGAGG
27	sox11b_AJ	GCAGACGGACCACAGCGAGACGG
28	sox19a_AF	ATTCAACAGCATTACCTCACCGG
29	sox19a_AG	ACAGCATTACCTCACCGGTACGG
30	sox19b_AC	TTCCACCAAGATAGTGCTGTTGG
31	sox19b_AL	TCACTCACATCTGAAGTTTAGGG
32	sox21a_AC	ACGATATGAGTGGAGTTTAAAGG
33	sox21a_AH	ATATGCTGCAACGATATGAGTGG
34	sox21b_AC	GCGGGATACGGTTCAAGTTGTGG
35	sox21b_AE	ACCGTATCCCGCGTACGCGGCGG
36	pax6a-KO_16	ATAGTTGAACTCGCACACAGTGG
37	pax6a-KO_33	ACCACGAGTAGCGACTCCCGAGG
38	pax6a-KO_52	CCTCTGATAGCAGCCTGTCTCGG
39	sox2-KO_3	CCGGCGCCCCAGCCCAACACCGG
40	sox2-KO_19	CCGTGCCCCCGGTGTTGGGCTGG
41	sox2-KO_52	TCGACGAAGCCAAACGCCTTCGG
42	sox3-KO_6	GTCCAACACGGGCTCGGTGACGG
43	sox3-KO_12	ACCGAGCCCGTGTTGGACTGCGG
44	sox3-KO_17	ACGACCAGGACCGGGTGAAGCGG
45	sox3-KO_32	ATCTCCGAGTTGTGCATTTTAGG
46	sox19a-KO_4	CTGGTGCGTCGGTGGCACGGCGG
47	sox19a-KO_50	CGGGGTTTGTATTTGTAATCTGG
48	sox19a-KO_53	GCACGGGCTTCGTCTTACGACGG
49	sox19b-KO_27	TCCGCCAGGCGTGGACCCGATGG
50	sox19b-KO_41	TCTGGTCTCGGGGTCAGAGGAGG
51	sox19b-KO_59	TCGACGAGGCCAAGCGGCTGCGG
2-1	egr2b-KI_4	CGGTCCAGTTGAAAGTTCACTGG
2-2	egr2b-KI_6	CAAACCAGTGAACTTTCAACTGG
2-3	pou2-KO_12	GTAGTTCACCCCGGTGGGGACGG
2-4	pou2-KO_42	TGGAACCCTAATTTCTGGCCTGG
2-5	pou2-KO_60	AAAGAAGGTCTGGGCTGTCGCGG
2-6	pou2-KO_64	GATGTTCGCCGGCTGAGTGGCGG
2-7	pou3f2a-KI_16	ACCGTCGGTCCGCCCAGAACGGG
2-8	pou3f2a-KI_20	GACACCTGTTCCGTGAGAGAGGG
2-9	pou3f2a-KI_21	ACACCTGTTCCGTGAGAGAGGGG
2-10	pou3f2b-KI_9	TCAGACGCCAGTTCAGTGAGGGG
2-11	pou3f2b-KI_15	GTTCAGACGCCAGTTCAGTGAGG
2-12	rx3-KI_4	TTCAGTCTATAGGGAAGACGTGG
2-13	rx3-KI_6	AAGGAACACATTCAGTCTATAGG
2-14	sox1a-KI_2	CTGTTTCAAATATGCGTCAGTGG
2-15	sox1a-KI_5	TGTTTCAAATATGCGTCAGTGGG
2-16	sox1b-KI_7	TCATATGTGTGTCAGTGGAACGG
2-17	sox9a-KI_7	ATTCAGACGTGCTCATGGTCTGG
2-18	sox11b-KO_4	GTACATGCTCGCGCCATGCTCGG
2-19	sox11b-KO_8	CAAGTCGTCGGAGTCCTCGCTGG
2-20	sox11b-KO_10	AGCGGCGGGCTCTCACACCGCGG
2-21	sox11b-KO_21	GAAGTCCACCAGCAAGTCGTCGG
2-22	sox11b-KO_22	TTCAGTTTGAACTTAGCGGCGGG
2-23	sox11b-KO_29	AGGGTAAGCTGCGCTCTGCTTGG
2-24	sox32-KI_4	CCTCAATCCAGCACAGACTTTGG
2-25	zic2b-KI_2	TTTAACGAGTGGTACGTTTAAGG
2-26	zic2b-KI_7	TTAGGATATGCAGTTCTTGGCGG
2-27	zic2b-KI_9	AACGTACCACTCGTTAAAATTGG
Sung_1	eGFP	CGCGCCGAGGTGAAGTTCGAGGG
Sung_2	mitfa	AGTGCTTCACCTGCTGCCTCTGG
Gagnon_1	camk2g1	GGGGTGCCTTCTCCGTGGTGCGG
Gagnon_2	ctgfa	GGGGCGGCACTTCAGGGCAGTGG
Gagnon_3	gria3a	GATAAAGAGCAGAAACTCACAGG
Gagnon_4	utx1	GAGGCGTCGAGCAGCGGCGGCGG
Kotani_1	spns2	GGATGTAGCCCAGACCGCTGCGG
Kotani_2	tyr	CCAGTCAAACTGCAGGACCACGG
Hoshijima_1	zp3b_1	ATTAGTCAGCAGGCAATATGGGG
Hoshijima_2	zp3b_2	TCGTTGCCCCTAGTAACGTTAGG
Hoshijima_3	rtf1	GCTTCATCTGGCAGCTCAAATGG
Hoshijima_4	smo_1	GGGGCGCTTGGAGGACATCTTGG
Hoshijima_5	smo_2	GAGAGTGATGGTACCGAAGACGG
Hoshijima_6	xrcc6	TTAACGTTCTCCCTTGGAGAAGG
Hoshijima_7	alb_1	GGGGAAGGTTGATTATGCACGGG
Hoshijima_8	kcnh6a	TTATATCTCAGAAATGTTGTAGG
Hoshijima_9	gfp	GGCGAGGGCGATGCCACCTACGG

## Sheet: Sheet 2
Sheet 2. k-mer extraction from the crRNA sequences (k=1).
Input data of crRNAs					Mononucleotide features
Number	crRNA	Sequence (protospacer + PAM)		Position	1	2	3	4	5	6	7	8	9	10	11	12	13	14	15	16	17	18	19	20	21	1	2	3	4	5	6	7	8	9	10	11	12	13	14	15	16	17	18	19	20	21	1	2	3
				# of k-mer	1	1	1	1	1	1	1	1	1	1	1	1	1	1	1	1	1	1	1	1	1	1	1	1	1	1	1	1	1	1	1	1	1	1	1	1	1	1	1	1	1	1	1	1	1
1	ctsl1b_AA	ATCCCCTAATGTAAGGCCACTGG			A	T	C	C	C	C	T	A	A	T	G	T	A	A	G	G	C	C	A	C	T	A	T	C	C	C	C	T	A	A	T	G	T	A	A	G	G	C	C	A	C	T	A	T	C
2	gsc_AA	GATATAAAGAACACGAGAACGGG			G	A	T	A	T	A	A	A	G	A	A	C	A	C	G	A	G	A	A	C	G	G	A	T	A	T	A	A	A	G	A	A	C	A	C	G	A	G	A	A	C	G	G	A	T
3	gsc_AB	TGAGGAGGGCAAAAGCGACGTGG			T	G	A	G	G	A	G	G	G	C	A	A	A	A	G	C	G	A	C	G	T	T	G	A	G	G	A	G	G	G	C	A	A	A	A	G	C	G	A	C	G	T	T	G	A
4	hesx1_AA	GTTTTTCACCATGAGGAACTGGG			G	T	T	T	T	T	C	A	C	C	A	T	G	A	G	G	A	A	C	T	G	G	T	T	T	T	T	C	A	C	C	A	T	G	A	G	G	A	A	C	T	G	G	T	T
5	hesx1_AF	CTCTCAGTGTTCTTCTCTGCCGG			C	T	C	T	C	A	G	T	G	T	T	C	T	T	C	T	C	T	G	C	C	C	T	C	T	C	A	G	T	G	T	T	C	T	T	C	T	C	T	G	C	C	C	T	C
6	ntl_AA	AGTTCGAGAGCTCCATCGCCCGG			A	G	T	T	C	G	A	G	A	G	C	T	C	C	A	T	C	G	C	C	C	A	G	T	T	C	G	A	G	A	G	C	T	C	C	A	T	C	G	C	C	C	A	G	T
7	ntl_AB	TCTCAGTAGCTCTGAGCCACAGG			T	C	T	C	A	G	T	A	G	C	T	C	T	G	A	G	C	C	A	C	A	T	C	T	C	A	G	T	A	G	C	T	C	T	G	A	G	C	C	A	C	A	T	C	T
8	otx2b_AA	ACAAAGATCAGACTTCCTCCTGG			A	C	A	A	A	G	A	T	C	A	G	A	C	T	T	C	C	T	C	C	T	A	C	A	A	A	G	A	T	C	A	G	A	C	T	T	C	C	T	C	C	T	A	C	A
9	otx2b_AB	TCACAACACTTGGAATTTCCAGG			T	C	A	C	A	A	C	A	C	T	T	G	G	A	A	T	T	T	C	C	A	T	C	A	C	A	A	C	A	C	T	T	G	G	A	A	T	T	T	C	C	A	T	C	A
10	pax2a_AB	GCTGCGATGGTAACTAGTGGCGG			G	C	T	G	C	G	A	T	G	G	T	A	A	C	T	A	G	T	G	G	C	G	C	T	G	C	G	A	T	G	G	T	A	A	C	T	A	G	T	G	G	C	G	C	T
11	pax2a_AJ	CCAGTCAAACTGCAGGACCACGG			C	C	A	G	T	C	A	A	A	C	T	G	C	A	G	G	A	C	C	A	C	C	C	A	G	T	C	A	A	A	C	T	G	C	A	G	G	A	C	C	A	C	C	C	A
12	pax6a_AA	AGCGAGGATACAAAGGCTGTTGG			A	G	C	G	A	G	G	A	T	A	C	A	A	A	G	G	C	T	G	T	T	A	G	C	G	A	G	G	A	T	A	C	A	A	A	G	G	C	T	G	T	T	A	G	C
13	pax6a_AE	GAACTTCAGCGAGGATACAAAGG			G	A	A	C	T	T	C	A	G	C	G	A	G	G	A	T	A	C	A	A	A	G	A	A	C	T	T	C	A	G	C	G	A	G	G	A	T	A	C	A	A	A	G	A	A
14	pax6a_AJ	GTTGGAACTATGCCTCAAAAAGG			G	T	T	G	G	A	A	C	T	A	T	G	C	C	T	C	A	A	A	A	A	G	T	T	G	G	A	A	C	T	A	T	G	C	C	T	C	A	A	A	A	A	G	T	T
15	pax6b_AA	GTTTCACTGTTTTGCTCGGAAGG			G	T	T	T	C	A	C	T	G	T	T	T	T	G	C	T	C	G	G	A	A	G	T	T	T	C	A	C	T	G	T	T	T	T	G	C	T	C	G	G	A	A	G	T	T
16	pax6b_AB	CCAAGTTTCACTGTTTTGCTCGG			C	C	A	A	G	T	T	T	C	A	C	T	G	T	T	T	T	G	C	T	C	C	C	A	A	G	T	T	T	C	A	C	T	G	T	T	T	T	G	C	T	C	C	C	A
17	pax6b_AC	ATGCGGTACTCACCTTTTTGAGG			A	T	G	C	G	G	T	A	C	T	C	A	C	C	T	T	T	T	T	G	A	A	T	G	C	G	G	T	A	C	T	C	A	C	C	T	T	T	T	T	G	A	A	T	G
18	pou2_AA	AGCACCTGGAGCAAGTTAGCTGG			A	G	C	A	C	C	T	G	G	A	G	C	A	A	G	T	T	A	G	C	T	A	G	C	A	C	C	T	G	G	A	G	C	A	A	G	T	T	A	G	C	T	A	G	C
19	pou2_AG	TGAGATGACCCACCAAACCAGGG			T	G	A	G	A	T	G	A	C	C	C	A	C	C	A	A	A	C	C	A	G	T	G	A	G	A	T	G	A	C	C	C	A	C	C	A	A	A	C	C	A	G	T	G	A
20	sox2_AB	AACTCTTTTTACTACACTGCTGG			A	A	C	T	C	T	T	T	T	T	A	C	T	A	C	A	C	T	G	C	T	A	A	C	T	C	T	T	T	T	T	A	C	T	A	C	A	C	T	G	C	T	A	A	C
21	sox2_AC	GTGCCCGGTACGACGATTAACGG			G	T	G	C	C	C	G	G	T	A	C	G	A	C	G	A	T	T	A	A	C	G	T	G	C	C	C	G	G	T	A	C	G	A	C	G	A	T	T	A	A	C	G	T	G
22	sox3_AA	TCAAGGAGTCTTTCAAATGTGGG			T	C	A	A	G	G	A	G	T	C	T	T	T	C	A	A	A	T	G	T	G	T	C	A	A	G	G	A	G	T	C	T	T	T	C	A	A	A	T	G	T	G	T	C	A
23	sox3_AF	CATCCGCACTATCAAAGCGCAGG			C	A	T	C	C	G	C	A	C	T	A	T	C	A	A	A	G	C	G	C	A	C	A	T	C	C	G	C	A	C	T	A	T	C	A	A	A	G	C	G	C	A	C	A	T
24	sox11a_AA	GGACTGACAACGCACGGCAACGG			G	G	A	C	T	G	A	C	A	A	C	G	C	A	C	G	G	C	A	A	C	G	G	A	C	T	G	A	C	A	A	C	G	C	A	C	G	G	C	A	A	C	G	G	A
25	sox11a_AB	GTTGTCCGTTTGCTGCACCATGG			G	T	T	G	T	C	C	G	T	T	T	G	C	T	G	C	A	C	C	A	T	G	T	T	G	T	C	C	G	T	T	T	G	C	T	G	C	A	C	C	A	T	G	T	T
26	sox11b_AB	AGCTGCTAGAGTCTATCAAGAGG			A	G	C	T	G	C	T	A	G	A	G	T	C	T	A	T	C	A	A	G	A	A	G	C	T	G	C	T	A	G	A	G	T	C	T	A	T	C	A	A	G	A	A	G	C
27	sox11b_AJ	GCAGACGGACCACAGCGAGACGG			G	C	A	G	A	C	G	G	A	C	C	A	C	A	G	C	G	A	G	A	C	G	C	A	G	A	C	G	G	A	C	C	A	C	A	G	C	G	A	G	A	C	G	C	A
28	sox19a_AF	ATTCAACAGCATTACCTCACCGG			A	T	T	C	A	A	C	A	G	C	A	T	T	A	C	C	T	C	A	C	C	A	T	T	C	A	A	C	A	G	C	A	T	T	A	C	C	T	C	A	C	C	A	T	T
29	sox19a_AG	ACAGCATTACCTCACCGGTACGG			A	C	A	G	C	A	T	T	A	C	C	T	C	A	C	C	G	G	T	A	C	A	C	A	G	C	A	T	T	A	C	C	T	C	A	C	C	G	G	T	A	C	A	C	A
30	sox19b_AC	TTCCACCAAGATAGTGCTGTTGG			T	T	C	C	A	C	C	A	A	G	A	T	A	G	T	G	C	T	G	T	T	T	T	C	C	A	C	C	A	A	G	A	T	A	G	T	G	C	T	G	T	T	T	T	C
31	sox19b_AL	TCACTCACATCTGAAGTTTAGGG			T	C	A	C	T	C	A	C	A	T	C	T	G	A	A	G	T	T	T	A	G	T	C	A	C	T	C	A	C	A	T	C	T	G	A	A	G	T	T	T	A	G	T	C	A
32	sox21a_AC	ACGATATGAGTGGAGTTTAAAGG			A	C	G	A	T	A	T	G	A	G	T	G	G	A	G	T	T	T	A	A	A	A	C	G	A	T	A	T	G	A	G	T	G	G	A	G	T	T	T	A	A	A	A	C	G
33	sox21a_AH	ATATGCTGCAACGATATGAGTGG			A	T	A	T	G	C	T	G	C	A	A	C	G	A	T	A	T	G	A	G	T	A	T	A	T	G	C	T	G	C	A	A	C	G	A	T	A	T	G	A	G	T	A	T	A
34	sox21b_AC	GCGGGATACGGTTCAAGTTGTGG			G	C	G	G	G	A	T	A	C	G	G	T	T	C	A	A	G	T	T	G	T	G	C	G	G	G	A	T	A	C	G	G	T	T	C	A	A	G	T	T	G	T	G	C	G
35	sox21b_AE	ACCGTATCCCGCGTACGCGGCGG			A	C	C	G	T	A	T	C	C	C	G	C	G	T	A	C	G	C	G	G	C	A	C	C	G	T	A	T	C	C	C	G	C	G	T	A	C	G	C	G	G	C	A	C	C
36	pax6a-KO_16	ATAGTTGAACTCGCACACAGTGG			A	T	A	G	T	T	G	A	A	C	T	C	G	C	A	C	A	C	A	G	T	A	T	A	G	T	T	G	A	A	C	T	C	G	C	A	C	A	C	A	G	T	A	T	A
37	pax6a-KO_33	ACCACGAGTAGCGACTCCCGAGG			A	C	C	A	C	G	A	G	T	A	G	C	G	A	C	T	C	C	C	G	A	A	C	C	A	C	G	A	G	T	A	G	C	G	A	C	T	C	C	C	G	A	A	C	C
38	pax6a-KO_52	CCTCTGATAGCAGCCTGTCTCGG			C	C	T	C	T	G	A	T	A	G	C	A	G	C	C	T	G	T	C	T	C	C	C	T	C	T	G	A	T	A	G	C	A	G	C	C	T	G	T	C	T	C	C	C	T
39	sox2-KO_3	CCGGCGCCCCAGCCCAACACCGG			C	C	G	G	C	G	C	C	C	C	A	G	C	C	C	A	A	C	A	C	C	C	C	G	G	C	G	C	C	C	C	A	G	C	C	C	A	A	C	A	C	C	C	C	G
40	sox2-KO_19	CCGTGCCCCCGGTGTTGGGCTGG			C	C	G	T	G	C	C	C	C	C	G	G	T	G	T	T	G	G	G	C	T	C	C	G	T	G	C	C	C	C	C	G	G	T	G	T	T	G	G	G	C	T	C	C	G
41	sox2-KO_52	TCGACGAAGCCAAACGCCTTCGG			T	C	G	A	C	G	A	A	G	C	C	A	A	A	C	G	C	C	T	T	C	T	C	G	A	C	G	A	A	G	C	C	A	A	A	C	G	C	C	T	T	C	T	C	G
42	sox3-KO_6	GTCCAACACGGGCTCGGTGACGG			G	T	C	C	A	A	C	A	C	G	G	G	C	T	C	G	G	T	G	A	C	G	T	C	C	A	A	C	A	C	G	G	G	C	T	C	G	G	T	G	A	C	G	T	C
43	sox3-KO_12	ACCGAGCCCGTGTTGGACTGCGG			A	C	C	G	A	G	C	C	C	G	T	G	T	T	G	G	A	C	T	G	C	A	C	C	G	A	G	C	C	C	G	T	G	T	T	G	G	A	C	T	G	C	A	C	C
44	sox3-KO_17	ACGACCAGGACCGGGTGAAGCGG			A	C	G	A	C	C	A	G	G	A	C	C	G	G	G	T	G	A	A	G	C	A	C	G	A	C	C	A	G	G	A	C	C	G	G	G	T	G	A	A	G	C	A	C	G
45	sox3-KO_32	ATCTCCGAGTTGTGCATTTTAGG			A	T	C	T	C	C	G	A	G	T	T	G	T	G	C	A	T	T	T	T	A	A	T	C	T	C	C	G	A	G	T	T	G	T	G	C	A	T	T	T	T	A	A	T	C
46	sox19a-KO_4	CTGGTGCGTCGGTGGCACGGCGG			C	T	G	G	T	G	C	G	T	C	G	G	T	G	G	C	A	C	G	G	C	C	T	G	G	T	G	C	G	T	C	G	G	T	G	G	C	A	C	G	G	C	C	T	G
47	sox19a-KO_50	CGGGGTTTGTATTTGTAATCTGG			C	G	G	G	G	T	T	T	G	T	A	T	T	T	G	T	A	A	T	C	T	C	G	G	G	G	T	T	T	G	T	A	T	T	T	G	T	A	A	T	C	T	C	G	G
48	sox19a-KO_53	GCACGGGCTTCGTCTTACGACGG			G	C	A	C	G	G	G	C	T	T	C	G	T	C	T	T	A	C	G	A	C	G	C	A	C	G	G	G	C	T	T	C	G	T	C	T	T	A	C	G	A	C	G	C	A
49	sox19b-KO_27	TCCGCCAGGCGTGGACCCGATGG			T	C	C	G	C	C	A	G	G	C	G	T	G	G	A	C	C	C	G	A	T	T	C	C	G	C	C	A	G	G	C	G	T	G	G	A	C	C	C	G	A	T	T	C	C
50	sox19b-KO_41	TCTGGTCTCGGGGTCAGAGGAGG			T	C	T	G	G	T	C	T	C	G	G	G	G	T	C	A	G	A	G	G	A	T	C	T	G	G	T	C	T	C	G	G	G	G	T	C	A	G	A	G	G	A	T	C	T
51	sox19b-KO_59	TCGACGAGGCCAAGCGGCTGCGG			T	C	G	A	C	G	A	G	G	C	C	A	A	G	C	G	G	C	T	G	C	T	C	G	A	C	G	A	G	G	C	C	A	A	G	C	G	G	C	T	G	C	T	C	G
2-1	egr2b-KI_4	CGGTCCAGTTGAAAGTTCACTGG			C	G	G	T	C	C	A	G	T	T	G	A	A	A	G	T	T	C	A	C	T	C	G	G	T	C	C	A	G	T	T	G	A	A	A	G	T	T	C	A	C	T	C	G	G
2-2	egr2b-KI_6	CAAACCAGTGAACTTTCAACTGG			C	A	A	A	C	C	A	G	T	G	A	A	C	T	T	T	C	A	A	C	T	C	A	A	A	C	C	A	G	T	G	A	A	C	T	T	T	C	A	A	C	T	C	A	A
2-3	pou2-KO_12	GTAGTTCACCCCGGTGGGGACGG			G	T	A	G	T	T	C	A	C	C	C	C	G	G	T	G	G	G	G	A	C	G	T	A	G	T	T	C	A	C	C	C	C	G	G	T	G	G	G	G	A	C	G	T	A
2-4	pou2-KO_42	TGGAACCCTAATTTCTGGCCTGG			T	G	G	A	A	C	C	C	T	A	A	T	T	T	C	T	G	G	C	C	T	T	G	G	A	A	C	C	C	T	A	A	T	T	T	C	T	G	G	C	C	T	T	G	G
2-5	pou2-KO_60	AAAGAAGGTCTGGGCTGTCGCGG			A	A	A	G	A	A	G	G	T	C	T	G	G	G	C	T	G	T	C	G	C	A	A	A	G	A	A	G	G	T	C	T	G	G	G	C	T	G	T	C	G	C	A	A	A
2-6	pou2-KO_64	GATGTTCGCCGGCTGAGTGGCGG			G	A	T	G	T	T	C	G	C	C	G	G	C	T	G	A	G	T	G	G	C	G	A	T	G	T	T	C	G	C	C	G	G	C	T	G	A	G	T	G	G	C	G	A	T
2-7	pou3f2a-KI_16	ACCGTCGGTCCGCCCAGAACGGG			A	C	C	G	T	C	G	G	T	C	C	G	C	C	C	A	G	A	A	C	G	A	C	C	G	T	C	G	G	T	C	C	G	C	C	C	A	G	A	A	C	G	A	C	C
2-8	pou3f2a-KI_20	GACACCTGTTCCGTGAGAGAGGG			G	A	C	A	C	C	T	G	T	T	C	C	G	T	G	A	G	A	G	A	G	G	A	C	A	C	C	T	G	T	T	C	C	G	T	G	A	G	A	G	A	G	G	A	C
2-9	pou3f2a-KI_21	ACACCTGTTCCGTGAGAGAGGGG			A	C	A	C	C	T	G	T	T	C	C	G	T	G	A	G	A	G	A	G	G	A	C	A	C	C	T	G	T	T	C	C	G	T	G	A	G	A	G	A	G	G	A	C	A
2-10	pou3f2b-KI_9	TCAGACGCCAGTTCAGTGAGGGG			T	C	A	G	A	C	G	C	C	A	G	T	T	C	A	G	T	G	A	G	G	T	C	A	G	A	C	G	C	C	A	G	T	T	C	A	G	T	G	A	G	G	T	C	A
2-11	pou3f2b-KI_15	GTTCAGACGCCAGTTCAGTGAGG			G	T	T	C	A	G	A	C	G	C	C	A	G	T	T	C	A	G	T	G	A	G	T	T	C	A	G	A	C	G	C	C	A	G	T	T	C	A	G	T	G	A	G	T	T
2-12	rx3-KI_4	TTCAGTCTATAGGGAAGACGTGG			T	T	C	A	G	T	C	T	A	T	A	G	G	G	A	A	G	A	C	G	T	T	T	C	A	G	T	C	T	A	T	A	G	G	G	A	A	G	A	C	G	T	T	T	C
2-13	rx3-KI_6	AAGGAACACATTCAGTCTATAGG			A	A	G	G	A	A	C	A	C	A	T	T	C	A	G	T	C	T	A	T	A	A	A	G	G	A	A	C	A	C	A	T	T	C	A	G	T	C	T	A	T	A	A	A	G
2-14	sox1a-KI_2	CTGTTTCAAATATGCGTCAGTGG			C	T	G	T	T	T	C	A	A	A	T	A	T	G	C	G	T	C	A	G	T	C	T	G	T	T	T	C	A	A	A	T	A	T	G	C	G	T	C	A	G	T	C	T	G
2-15	sox1a-KI_5	TGTTTCAAATATGCGTCAGTGGG			T	G	T	T	T	C	A	A	A	T	A	T	G	C	G	T	C	A	G	T	G	T	G	T	T	T	C	A	A	A	T	A	T	G	C	G	T	C	A	G	T	G	T	G	T
2-16	sox1b-KI_7	TCATATGTGTGTCAGTGGAACGG			T	C	A	T	A	T	G	T	G	T	G	T	C	A	G	T	G	G	A	A	C	T	C	A	T	A	T	G	T	G	T	G	T	C	A	G	T	G	G	A	A	C	T	C	A
2-17	sox9a-KI_7	ATTCAGACGTGCTCATGGTCTGG			A	T	T	C	A	G	A	C	G	T	G	C	T	C	A	T	G	G	T	C	T	A	T	T	C	A	G	A	C	G	T	G	C	T	C	A	T	G	G	T	C	T	A	T	T
2-18	sox11b-KO_4	GTACATGCTCGCGCCATGCTCGG			G	T	A	C	A	T	G	C	T	C	G	C	G	C	C	A	T	G	C	T	C	G	T	A	C	A	T	G	C	T	C	G	C	G	C	C	A	T	G	C	T	C	G	T	A
2-19	sox11b-KO_8	CAAGTCGTCGGAGTCCTCGCTGG			C	A	A	G	T	C	G	T	C	G	G	A	G	T	C	C	T	C	G	C	T	C	A	A	G	T	C	G	T	C	G	G	A	G	T	C	C	T	C	G	C	T	C	A	A
2-20	sox11b-KO_10	AGCGGCGGGCTCTCACACCGCGG			A	G	C	G	G	C	G	G	G	C	T	C	T	C	A	C	A	C	C	G	C	A	G	C	G	G	C	G	G	G	C	T	C	T	C	A	C	A	C	C	G	C	A	G	C
2-21	sox11b-KO_21	GAAGTCCACCAGCAAGTCGTCGG			G	A	A	G	T	C	C	A	C	C	A	G	C	A	A	G	T	C	G	T	C	G	A	A	G	T	C	C	A	C	C	A	G	C	A	A	G	T	C	G	T	C	G	A	A
2-22	sox11b-KO_22	TTCAGTTTGAACTTAGCGGCGGG			T	T	C	A	G	T	T	T	G	A	A	C	T	T	A	G	C	G	G	C	G	T	T	C	A	G	T	T	T	G	A	A	C	T	T	A	G	C	G	G	C	G	T	T	C
2-23	sox11b-KO_29	AGGGTAAGCTGCGCTCTGCTTGG			A	G	G	G	T	A	A	G	C	T	G	C	G	C	T	C	T	G	C	T	T	A	G	G	G	T	A	A	G	C	T	G	C	G	C	T	C	T	G	C	T	T	A	G	G
2-24	sox32-KI_4	CCTCAATCCAGCACAGACTTTGG			C	C	T	C	A	A	T	C	C	A	G	C	A	C	A	G	A	C	T	T	T	C	C	T	C	A	A	T	C	C	A	G	C	A	C	A	G	A	C	T	T	T	C	C	T
2-25	zic2b-KI_2	TTTAACGAGTGGTACGTTTAAGG			T	T	T	A	A	C	G	A	G	T	G	G	T	A	C	G	T	T	T	A	A	T	T	T	A	A	C	G	A	G	T	G	G	T	A	C	G	T	T	T	A	A	T	T	T
2-26	zic2b-KI_7	TTAGGATATGCAGTTCTTGGCGG			T	T	A	G	G	A	T	A	T	G	C	A	G	T	T	C	T	T	G	G	C	T	T	A	G	G	A	T	A	T	G	C	A	G	T	T	C	T	T	G	G	C	T	T	A
2-27	zic2b-KI_9	AACGTACCACTCGTTAAAATTGG			A	A	C	G	T	A	C	C	A	C	T	C	G	T	T	A	A	A	A	T	T	A	A	C	G	T	A	C	C	A	C	T	C	G	T	T	A	A	A	A	T	T	A	A	C
Sung_1	eGFP	CGCGCCGAGGTGAAGTTCGAGGG			C	G	C	G	C	C	G	A	G	G	T	G	A	A	G	T	T	C	G	A	G	C	G	C	G	C	C	G	A	G	G	T	G	A	A	G	T	T	C	G	A	G	C	G	C
Sung_2	mitfa	AGTGCTTCACCTGCTGCCTCTGG			A	G	T	G	C	T	T	C	A	C	C	T	G	C	T	G	C	C	T	C	T	A	G	T	G	C	T	T	C	A	C	C	T	G	C	T	G	C	C	T	C	T	A	G	T
Gagnon_1	camk2g1	GGGGTGCCTTCTCCGTGGTGCGG			G	G	G	G	T	G	C	C	T	T	C	T	C	C	G	T	G	G	T	G	C	G	G	G	G	T	G	C	C	T	T	C	T	C	C	G	T	G	G	T	G	C	G	G	G
Gagnon_2	ctgfa	GGGGCGGCACTTCAGGGCAGTGG			G	G	G	G	C	G	G	C	A	C	T	T	C	A	G	G	G	C	A	G	T	G	G	G	G	C	G	G	C	A	C	T	T	C	A	G	G	G	C	A	G	T	G	G	G
Gagnon_3	gria3a	GATAAAGAGCAGAAACTCACAGG			G	A	T	A	A	A	G	A	G	C	A	G	A	A	A	C	T	C	A	C	A	G	A	T	A	A	A	G	A	G	C	A	G	A	A	A	C	T	C	A	C	A	G	A	T
Gagnon_4	utx1	GAGGCGTCGAGCAGCGGCGGCGG			G	A	G	G	C	G	T	C	G	A	G	C	A	G	C	G	G	C	G	G	C	G	A	G	G	C	G	T	C	G	A	G	C	A	G	C	G	G	C	G	G	C	G	A	G
Kotani_1	spns2	GGATGTAGCCCAGACCGCTGCGG			G	G	A	T	G	T	A	G	C	C	C	A	G	A	C	C	G	C	T	G	C	G	G	A	T	G	T	A	G	C	C	C	A	G	A	C	C	G	C	T	G	C	G	G	A
Kotani_2	tyr	CCAGTCAAACTGCAGGACCACGG			C	C	A	G	T	C	A	A	A	C	T	G	C	A	G	G	A	C	C	A	C	C	C	A	G	T	C	A	A	A	C	T	G	C	A	G	G	A	C	C	A	C	C	C	A
Hoshijima_1	zp3b_1	ATTAGTCAGCAGGCAATATGGGG			A	T	T	A	G	T	C	A	G	C	A	G	G	C	A	A	T	A	T	G	G	A	T	T	A	G	T	C	A	G	C	A	G	G	C	A	A	T	A	T	G	G	A	T	T
Hoshijima_2	zp3b_2	TCGTTGCCCCTAGTAACGTTAGG			T	C	G	T	T	G	C	C	C	C	T	A	G	T	A	A	C	G	T	T	A	T	C	G	T	T	G	C	C	C	C	T	A	G	T	A	A	C	G	T	T	A	T	C	G
Hoshijima_3	rtf1	GCTTCATCTGGCAGCTCAAATGG			G	C	T	T	C	A	T	C	T	G	G	C	A	G	C	T	C	A	A	A	T	G	C	T	T	C	A	T	C	T	G	G	C	A	G	C	T	C	A	A	A	T	G	C	T
Hoshijima_4	smo_1	GGGGCGCTTGGAGGACATCTTGG			G	G	G	G	C	G	C	T	T	G	G	A	G	G	A	C	A	T	C	T	T	G	G	G	G	C	G	C	T	T	G	G	A	G	G	A	C	A	T	C	T	T	G	G	G
Hoshijima_5	smo_2	GAGAGTGATGGTACCGAAGACGG			G	A	G	A	G	T	G	A	T	G	G	T	A	C	C	G	A	A	G	A	C	G	A	G	A	G	T	G	A	T	G	G	T	A	C	C	G	A	A	G	A	C	G	A	G
Hoshijima_6	xrcc6	TTAACGTTCTCCCTTGGAGAAGG			T	T	A	A	C	G	T	T	C	T	C	C	C	T	T	G	G	A	G	A	A	T	T	A	A	C	G	T	T	C	T	C	C	C	T	T	G	G	A	G	A	A	T	T	A
Hoshijima_7	alb_1	GGGGAAGGTTGATTATGCACGGG			G	G	G	G	A	A	G	G	T	T	G	A	T	T	A	T	G	C	A	C	G	G	G	G	G	A	A	G	G	T	T	G	A	T	T	A	T	G	C	A	C	G	G	G	G
Hoshijima_8	kcnh6a	TTATATCTCAGAAATGTTGTAGG			T	T	A	T	A	T	C	T	C	A	G	A	A	A	T	G	T	T	G	T	A	T	T	A	T	A	T	C	T	C	A	G	A	A	A	T	G	T	T	G	T	A	T	T	A
Hoshijima_9	gfp	GGCGAGGGCGATGCCACCTACGG			G	G	C	G	A	G	G	G	C	G	A	T	G	C	C	A	C	C	T	A	C	G	G	C	G	A	G	G	G	C	G	A	T	G	C	C	A	C	C	T	A	C	G	G	C
[truncated: 39 more columns]

## Sheet: Sheet 3
Sheet 3. CRISPR-kp score calculation for WT Cas9.
Input data of crRNAs					Mononucleotide feature-based scores
Number	crRNA	Sequence (protospacer + PAM)		Nucleotides	A	A	A	A	A	A	A	A	A	A	A	A	A	A	A	A	A	A	A	A	A	C	C	C	C	C	C	C	C	C	C	C	C	C	C	C	C	C	C	C	C	C	G	G	G
				Position	1	2	3	4	5	6	7	8	9	10	11	12	13	14	15	16	17	18	19	20	21	1	2	3	4	5	6	7	8	9	10	11	12	13	14	15	16	17	18	19	20	21	1	2	3
				# of k-mer	1	1	1	1	1	1	1	1	1	1	1	1	1	1	1	1	1	1	1	1	1	1	1	1	1	1	1	1	1	1	1	1	1	1	1	1	1	1	1	1	1	1	1	1	1
				p-value	-0.311032		1.74084	-0.539722	-0.564805	0.523111	0.866731	-0.473569	0.565886	0.428436	-0.620263	0.66801	-0.881322	-0.553152	-0.503307	0.889705	1.03317	-0.613876	1.06982	1.95915	-0.923347	-0.645559	0.328464	-0.668389	-0.324139	-0.484899	-0.301874	-0.39923	-0.458066	-0.312807	1.24495	0.664763	0.350431	0.894429	1.31902	0.797998	2.71506	-1.96915	1.02695	0.718401	-2.28724	1.72745	1.18032	-0.851553	-0.445065
1	ctsl1b_AA	ATCCCCTAATGTAAGGCCACTGG			-0.311032	0	0	0	0	0	0	-0.473569	0.565886	0	0	0	-0.881322	-0.553152	0	0	0	0	1.06982	0	0	0	0	-0.668389	-0.324139	-0.484899	-0.301874	0	0	0	0	0	0	0	0	0	0	-1.96915	1.02695	0	-2.28724	0	0	0	0
2	gsc_AA	GATATAAAGAACACGAGAACGGG			0	0	0	-0.539722	0	0.523111	0.866731	-0.473569	0	0.428436	-0.620263	0	-0.881322	0	0	0.889705	0	-0.613876	1.06982	0	0	0	0	0	0	0	0	0	0	0	0	0	0.350431	0	1.31902	0	0	0	0	0	-2.28724	0	1.18032	0	0
3	gsc_AB	TGAGGAGGGCAAAAGCGACGTGG			0	0	1.74084	0	0	0.523111	0	0	0	0	-0.620263	0.66801	-0.881322	-0.553152	0	0	0	-0.613876	0	0	0	0	0	0	0	0	0	0	0	0	1.24495	0	0	0	0	0	2.71506	0	0	0.718401	0	0	0	-0.851553	0
4	hesx1_AA	GTTTTTCACCATGAGGAACTGGG			0	0	0	0	0	0	0	-0.473569	0	0	-0.620263	0	0	-0.553152	0	0	1.03317	-0.613876	0	0	0	0	0	0	0	0	0	-0.39923	0	-0.312807	1.24495	0	0	0	0	0	0	0	0	0.718401	0	0	1.18032	0	0
5	hesx1_AF	CTCTCAGTGTTCTTCTCTGCCGG			0	0	0	0	0	0.523111	0	0	0	0	0	0	0	0	0	0	0	0	0	0	0	-0.645559	0	-0.668389	0	-0.484899	0	0	0	0	0	0	0.350431	0	0	0.797998	0	-1.96915	0	0	-2.28724	1.72745	0	0	0
6	ntl_AA	AGTTCGAGAGCTCCATCGCCCGG			-0.311032	0	0	0	0	0	0.866731	0	0.565886	0	0	0	0	0	-0.503307	0	0	0	0	0	0	0	0	0	0	-0.484899	0	0	0	0	0	0.664763	0	0.894429	1.31902	0	0	-1.96915	0	0.718401	-2.28724	1.72745	0	-0.851553	0
7	ntl_AB	TCTCAGTAGCTCTGAGCCACAGG			0	0	0	0	-0.564805	0	0	-0.473569	0	0	0	0	0	0	-0.503307	0	0	0	1.06982	0	-0.923347	0	0.328464	0	-0.324139	0	0	0	0	0	1.24495	0	0.350431	0	0	0	0	-1.96915	1.02695	0	-2.28724	0	0	0	0
8	otx2b_AA	ACAAAGATCAGACTTCCTCCTGG			-0.311032	0	1.74084	-0.539722	-0.564805	0	0.866731	0	0	0.428436	0	0.66801	0	0	0	0	0	0	0	0	0	0	0.328464	0	0	0	0	0	0	-0.312807	0	0	0	0.894429	0	0	2.71506	-1.96915	0	0.718401	-2.28724	0	0	0	0
9	otx2b_AB	TCACAACACTTGGAATTTCCAGG			0	0	1.74084	0	-0.564805	0.523111	0	-0.473569	0	0	0	0	0	-0.553152	-0.503307	0	0	0	0	0	-0.923347	0	0.328464	0	-0.324139	0	0	-0.39923	0	-0.312807	0	0	0	0	0	0	0	0	0	0.718401	-2.28724	0	0	0	0
10	pax2a_AB	GCTGCGATGGTAACTAGTGGCGG			0	0	0	0	0	0	0.866731	0	0	0	0	0.66801	-0.881322	0	0	0.889705	0	0	0	0	0	0	0.328464	0	0	-0.484899	0	0	0	0	0	0	0	0	1.31902	0	0	0	0	0	0	1.72745	1.18032	0	0
11	pax2a_AJ	CCAGTCAAACTGCAGGACCACGG			0	0	1.74084	0	0	0	0.866731	-0.473569	0.565886	0	0	0	0	-0.553152	0	0	1.03317	0	0	1.95915	0	-0.645559	0.328464	0	0	0	-0.301874	0	0	0	1.24495	0	0	0.894429	0	0	0	0	1.02695	0.718401	0	1.72745	0	0	0
12	pax6a_AA	AGCGAGGATACAAAGGCTGTTGG			-0.311032	0	0	0	-0.564805	0	0	-0.473569	0	0.428436	0	0.66801	-0.881322	-0.553152	0	0	0	0	0	0	0	0	0	-0.668389	0	0	0	0	0	0	0	0.664763	0	0	0	0	0	-1.96915	0	0	0	0	0	-0.851553	0
13	pax6a_AE	GAACTTCAGCGAGGATACAAAGG			0	0	1.74084	0	0	0	0	-0.473569	0	0	0	0.66801	0	0	-0.503307	0	1.03317	0	1.06982	1.95915	-0.923347	0	0	0	-0.324139	0	0	-0.39923	0	0	1.24495	0	0	0	0	0	0	0	1.02695	0	0	0	1.18032	0	0
14	pax6a_AJ	GTTGGAACTATGCCTCAAAAAGG			0	0	0	0	0	0.523111	0.866731	0	0	0.428436	0	0	0	0	0	0	1.03317	-0.613876	1.06982	1.95915	-0.923347	0	0	0	0	0	0	0	-0.458066	0	0	0	0	0.894429	1.31902	0	2.71506	0	0	0	0	0	1.18032	0	0
15	pax6b_AA	GTTTCACTGTTTTGCTCGGAAGG			0	0	0	0	0	0.523111	0	0	0	0	0	0	0	0	0	0	0	0	0	1.95915	-0.923347	0	0	0	0	-0.484899	0	-0.39923	0	0	0	0	0	0	0	0.797998	0	-1.96915	0	0	0	0	1.18032	0	0
16	pax6b_AB	CCAAGTTTCACTGTTTTGCTCGG			0	0	1.74084	-0.539722	0	0	0	0	0	0.428436	0	0	0	0	0	0	0	0	0	0	0	-0.645559	0.328464	0	0	0	0	0	0	-0.312807	0	0.664763	0	0	0	0	0	0	0	0.718401	0	1.72745	0	0	0
17	pax6b_AC	ATGCGGTACTCACCTTTTTGAGG			-0.311032	0	0	0	0	0	0	-0.473569	0	0	0	0.66801	0	0	0	0	0	0	0	0	-0.923347	0	0	0	-0.324139	0	0	0	0	-0.312807	0	0.664763	0	0.894429	1.31902	0	0	0	0	0	0	0	0	0	-0.445065
18	pou2_AA	AGCACCTGGAGCAAGTTAGCTGG			-0.311032	0	0	-0.539722	0	0	0	0	0	0.428436	0	0	-0.881322	-0.553152	0	0	0	-0.613876	0	0	0	0	0	-0.668389	0	-0.484899	-0.301874	0	0	0	0	0	0.350431	0	0	0	0	0	0	0	-2.28724	0	0	-0.851553	0
19	pou2_AG	TGAGATGACCCACCAAACCAGGG			0	0	1.74084	0	-0.564805	0	0	-0.473569	0	0	0	0.66801	0	0	-0.503307	0.889705	1.03317	0	0	1.95915	0	0	0	0	0	0	0	0	0	-0.312807	1.24495	0.664763	0	0.894429	1.31902	0	0	0	1.02695	0.718401	0	0	0	-0.851553	0
20	sox2_AB	AACTCTTTTTACTACACTGCTGG			-0.311032	0	0	0	0	0	0	0	0	0	-0.620263	0	0	-0.553152	0	0.889705	0	0	0	0	0	0	0	-0.668389	0	-0.484899	0	0	0	0	0	0	0.350431	0	0	0.797998	0	-1.96915	0	0	-2.28724	0	0	0	0
21	sox2_AC	GTGCCCGGTACGACGATTAACGG			0	0	0	0	0	0	0	0	0	0.428436	0	0	-0.881322	0	0	0.889705	0	0	1.06982	1.95915	0	0	0	0	-0.324139	-0.484899	-0.301874	0	0	0	0	0.664763	0	0	1.31902	0	0	0	0	0	0	1.72745	1.18032	0	-0.445065
22	sox3_AA	TCAAGGAGTCTTTCAAATGTGGG			0	0	1.74084	-0.539722	0	0	0.866731	0	0	0	0	0	0	0	-0.503307	0.889705	1.03317	0	0	0	0	0	0.328464	0	0	0	0	0	0	0	1.24495	0	0	0	1.31902	0	0	0	0	0	0	0	0	0	0
23	sox3_AF	CATCCGCACTATCAAAGCGCAGG			0	0	0	0	0	0	0	-0.473569	0	0	-0.620263	0	0	-0.553152	-0.503307	0.889705	0	0	0	0	-0.923347	-0.645559	0	0	-0.324139	-0.484899	0	-0.39923	0	-0.312807	0	0	0	0.894429	0	0	0	0	1.02695	0	-2.28724	0	0	0	0
24	sox11a_AA	GGACTGACAACGCACGGCAACGG			0	0	1.74084	0	0	0	0.866731	0	0.565886	0.428436	0	0	0	-0.553152	0	0	0	0	1.06982	1.95915	0	0	0	0	-0.324139	0	0	0	-0.458066	0	0	0.664763	0	0.894429	0	0.797998	0	0	1.02695	0	0	1.72745	1.18032	-0.851553	0
25	sox11a_AB	GTTGTCCGTTTGCTGCACCATGG			0	0	0	0	0	0	0	0	0	0	0	0	0	0	0	0	1.03317	0	0	1.95915	0	0	0	0	0	0	-0.301874	-0.39923	0	0	0	0	0	0.894429	0	0	2.71506	0	1.02695	0.718401	0	0	1.18032	0	0
26	sox11b_AB	AGCTGCTAGAGTCTATCAAGAGG			-0.311032	0	0	0	0	0	0	-0.473569	0	0.428436	0	0	0	0	-0.503307	0	0	-0.613876	1.06982	0	-0.923347	0	0	-0.668389	0	0	-0.301874	0	0	0	0	0	0	0.894429	0	0	0	-1.96915	0	0	0	0	0	-0.851553	0
27	sox11b_AJ	GCAGACGGACCACAGCGAGACGG			0	0	1.74084	0	-0.564805	0	0	0	0.565886	0	0	0.66801	0	-0.553152	0	0	0	-0.613876	0	1.95915	0	0	0.328464	0	0	0	-0.301874	0	0	0	1.24495	0.664763	0	0.894429	0	0	2.71506	0	0	0	0	1.72745	1.18032	0	0
28	sox19a_AF	ATTCAACAGCATTACCTCACCGG			-0.311032	0	0	0	-0.564805	0.523111	0	-0.473569	0	0	-0.620263	0	0	-0.553152	0	0	0	0	1.06982	0	0	0	0	0	-0.324139	0	0	-0.39923	0	0	1.24495	0	0	0	0	0.797998	2.71506	0	1.02695	0	-2.28724	1.72745	0	0	0
29	sox19a_AG	ACAGCATTACCTCACCGGTACGG			-0.311032	0	1.74084	0	0	0.523111	0	0	0.565886	0	0	0	0	-0.553152	0	0	0	0	0	1.95915	0	0	0.328464	0	0	-0.484899	0	0	0	0	1.24495	0.664763	0	0.894429	0	0.797998	2.71506	0	0	0	0	1.72745	0	0	0
30	sox19b_AC	TTCCACCAAGATAGTGCTGTTGG			0	0	0	0	-0.564805	0	0	-0.473569	0.565886	0	-0.620263	0	-0.881322	0	0	0	0	0	0	0	0	0	0	-0.668389	-0.324139	0	-0.301874	-0.39923	0	0	0	0	0	0	0	0	0	-1.96915	0	0	0	0	0	0	0
31	sox19b_AL	TCACTCACATCTGAAGTTTAGGG			0	0	1.74084	0	0	0	0.866731	0	0.565886	0	0	0	0	-0.553152	-0.503307	0	0	0	0	1.95915	0	0	0.328464	0	-0.324139	0	-0.301874	0	-0.458066	0	0	0.664763	0	0	0	0	0	0	0	0	0	0	0	0	0
32	sox21a_AC	ACGATATGAGTGGAGTTTAAAGG			-0.311032	0	0	-0.539722	0	0.523111	0	0	0.565886	0	0	0	0	-0.553152	0	0	0	0	1.06982	1.95915	-0.923347	0	0.328464	0	0	0	0	0	0	0	0	0	0	0	0	0	0	0	0	0	0	0	0	0	-0.445065
33	sox21a_AH	ATATGCTGCAACGATATGAGTGG			-0.311032	0	1.74084	0	0	0	0	0	0	0.428436	-0.620263	0	0	-0.553152	0	0.889705	0	0	1.06982	0	0	0	0	0	0	0	-0.301874	0	0	-0.312807	0	0	0.350431	0	0	0	0	0	0	0	0	0	0	0	0
34	sox21b_AC	GCGGGATACGGTTCAAGTTGTGG			0	0	0	0	0	0.523111	0	-0.473569	0	0	0	0	0	0	-0.503307	0.889705	0	0	0	0	0	0	0.328464	0	0	0	0	0	0	-0.312807	0	0	0	0	1.31902	0	0	0	0	0	0	0	1.18032	0	-0.445065
35	sox21b_AE	ACCGTATCCCGCGTACGCGGCGG			-0.311032	0	0	0	0	0.523111	0	0	0	0	0	0	0	0	-0.503307	0	0	0	0	0	0	0	0.328464	-0.668389	0	0	0	0	-0.458066	-0.312807	1.24495	0	0.350431	0	0	0	2.71506	0	1.02695	0	0	1.72745	0	0	0
36	pax6a-KO_16	ATAGTTGAACTCGCACACAGTGG			-0.311032	0	1.74084	0	0	0	0	-0.473569	0.565886	0	0	0	0	0	-0.503307	0	1.03317	0	1.06982	0	0	0	0	0	0	0	0	0	0	0	1.24495	0	0.350431	0	1.31902	0	2.71506	0	1.02695	0	0	0	0	0	0
37	pax6a-KO_33	ACCACGAGTAGCGACTCCCGAGG			-0.311032	0	0	-0.539722	0	0	0.866731	0	0	0.428436	0	0	0	-0.553152	0	0	0	0	0	0	-0.923347	0	0.328464	-0.668389	0	-0.484899	0	0	0	0	0	0	0.350431	0	0	0.797998	0	-1.96915	1.02695	0.718401	0	0	0	0	0
38	pax6a-KO_52	CCTCTGATAGCAGCCTGTCTCGG			0	0	0	0	0	0	0.866731	0	0.565886	0	0	0.66801	0	0	0	0	0	0	0	0	0	-0.645559	0.328464	0	-0.324139	0	0	0	0	0	0	0.664763	0	0	1.31902	0.797998	0	0	0	0.718401	0	1.72745	0	0	0
39	sox2-KO_3	CCGGCGCCCCAGCCCAACACCGG			0	0	0	0	0	0	0	0	0	0	-0.620263	0	0	0	0	0.889705	1.03317	0	1.06982	0	0	-0.645559	0.328464	0	0	-0.484899	0	-0.39923	-0.458066	-0.312807	1.24495	0	0	0.894429	1.31902	0.797998	0	0	1.02695	0	-2.28724	1.72745	0	0	-0.445065
40	sox2-KO_19	CCGTGCCCCCGGTGTTGGGCTGG			0	0	0	0	0	0	0	0	0	0	0	0	0	0	0	0	0	0	0	0	0	-0.645559	0.328464	0	0	0	-0.301874	-0.39923	-0.458066	-0.312807	1.24495	0	0	0	0	0	0	0	0	0	-2.28724	0	0	0	-0.445065
41	sox2-KO_52	TCGACGAAGCCAAACGCCTTCGG			0	0	0	-0.539722	0	0	0.866731	-0.473569	0	0	0	0.66801	-0.881322	-0.553152	0	0	0	0	0	0	0	0	0.328464	0	0	-0.484899	0	0	0	0	1.24495	0.664763	0	0	0	0.797998	0	-1.96915	1.02695	0	0	1.72745	0	0	-0.445065
42	sox3-KO_6	GTCCAACACGGGCTCGGTGACGG			0	0	0	0	-0.564805	0.523111	0	-0.473569	0	0	0	0	0	0	0	0	0	0	0	1.95915	0	0	0	-0.668389	-0.324139	0	0	-0.39923	0	-0.312807	0	0	0	0.894429	0	0.797998	0	0	0	0	0	1.72745	1.18032	0	0
43	sox3-KO_12	ACCGAGCCCGTGTTGGACTGCGG			-0.311032	0	0	0	-0.564805	0	0	0	0	0	0	0	0	0	0	0	1.03317	0	0	0	0	0	0.328464	-0.668389	0	0	0	-0.39923	-0.458066	-0.312807	0	0	0	0	0	0	0	0	1.02695	0	0	1.72745	0	0	0
44	sox3-KO_17	ACGACCAGGACCGGGTGAAGCGG			-0.311032	0	0	-0.539722	0	0	0.866731	0	0	0.428436	0	0	0	0	0	0	0	-0.613876	1.06982	0	0	0	0.328464	0	0	-0.484899	-0.301874	0	0	0	0	0.664763	0.350431	0	0	0	0	0	0	0	0	1.72745	0	0	-0.445065
45	sox3-KO_32	ATCTCCGAGTTGTGCATTTTAGG			-0.311032	0	0	0	0	0	0	-0.473569	0	0	0	0	0	0	0	0.889705	0	0	0	0	-0.923347	0	0	-0.668389	0	-0.484899	-0.301874	0	0	0	0	0	0	0	0	0.797998	0	0	0	0	0	0	0	0	0
46	sox19a-KO_4	CTGGTGCGTCGGTGGCACGGCGG			0	0	0	0	0	0	0	0	0	0	0	0	0	0	0	0	1.03317	0	0	0	0	-0.645559	0	0	0	0	0	-0.39923	0	0	1.24495	0	0	0	0	0	2.71506	0	1.02695	0	0	1.72745	0	0	-0.445065
47	sox19a-KO_50	CGGGGTTTGTATTTGTAATCTGG			0	0	0	0	0	0	0	0	0	0	-0.620263	0	0	0	0	0	1.03317	-0.613876	0	0	0	-0.645559	0	0	0	0	0	0	0	0	0	0	0	0	0	0	0	0	0	0	-2.28724	0	0	-0.851553	-0.445065
48	sox19a-KO_53	GCACGGGCTTCGTCTTACGACGG			0	0	1.74084	0	0	0	0	0	0	0	0	0	0	0	0	0	1.03317	0	0	1.95915	0	0	0.328464	0	-0.324139	0	0	0	-0.458066	0	0	0.664763	0	0	1.31902	0	0	0	1.02695	0	0	1.72745	1.18032	0	0
49	sox19b-KO_27	TCCGCCAGGCGTGGACCCGATGG			0	0	0	0	0	0	0.866731	0	0	0	0	0	0	0	-0.503307	0	0	0	0	1.95915	0	0	0.328464	-0.668389	0	-0.484899	-0.301874	0	0	0	1.24495	0	0	0	0	0	2.71506	-1.96915	1.02695	0	0	0	0	0	0
50	sox19b-KO_41	TCTGGTCTCGGGGTCAGAGGAGG			0	0	0	0	0	0	0	0	0	0	0	0	0	0	0	0.889705	0	-0.613876	0	0	-0.923347	0	0.328464	0	0	0	0	-0.39923	0	-0.312807	0	0	0	0	0	0.797998	0	0	0	0	0	0	0	0	0
51	sox19b-KO_59	TCGACGAGGCCAAGCGGCTGCGG			0	0	0	-0.539722	0	0	0.866731	0	0	0	0	0.66801	-0.881322	0	0	0	0	0	0	0	0	0	0.328464	0	0	-0.484899	0	0	0	0	1.24495	0.664763	0	0	0	0.797998	0	0	1.02695	0	0	1.72745	0	0	-0.445065
2-1	egr2b-KI_4	CGGTCCAGTTGAAAGTTCACTGG			0	0	0	0	0	0	0.866731	0	0	0	0	0.66801	-0.881322	-0.553152	0	0	0	0	1.06982	0	0	-0.645559	0	0	0	-0.484899	-0.301874	0	0	0	0	0	0	0	0	0	0	0	1.02695	0	-2.28724	0	0	-0.851553	-0.445065
2-2	egr2b-KI_6	CAAACCAGTGAACTTTCAACTGG			0	0	1.74084	-0.539722	0	0	0.866731	0	0	0	-0.620263	0.66801	0	0	0	0	0	-0.613876	1.06982	0	0	-0.645559	0	0	0	-0.484899	-0.301874	0	0	0	0	0	0	0.894429	0	0	0	-1.96915	0	0	-2.28724	0	0	0	0
2-3	pou2-KO_12	GTAGTTCACCCCGGTGGGGACGG			0	0	1.74084	0	0	0	0	-0.473569	0	0	0	0	0	0	0	0	0	0	0	1.95915	0	0	0	0	0	0	0	-0.39923	0	-0.312807	1.24495	0.664763	0.350431	0	0	0	0	0	0	0	0	1.72745	1.18032	0	0
2-4	pou2-KO_42	TGGAACCCTAATTTCTGGCCTGG			0	0	0	-0.539722	-0.564805	0	0	0	0	0.428436	-0.620263	0	0	0	0	0	0	0	0	0	0	0	0	0	0	0	-0.301874	-0.39923	-0.458066	0	0	0	0	0	0	0.797998	0	0	0	0.718401	-2.28724	0	0	-0.851553	-0.445065
2-5	pou2-KO_60	AAAGAAGGTCTGGGCTGTCGCGG			-0.311032	0	1.74084	0	-0.564805	0.523111	0	0	0	0	0	0	0	0	0	0	0	0	0	0	0	0	0	0	0	0	0	0	0	0	1.24495	0	0	0	0	0.797998	0	0	0	0.718401	0	1.72745	0	0	0
2-6	pou2-KO_64	GATGTTCGCCGGCTGAGTGGCGG			0	0	0	0	0	0	0	0	0	0	0	0	0	0	0	0.889705	0	0	0	0	0	0	0	0	0	0	0	-0.39923	0	-0.312807	1.24495	0	0	0.894429	0	0	0	0	0	0	0	1.72745	1.18032	0	0
2-7	pou3f2a-KI_16	ACCGTCGGTCCGCCCAGAACGGG			-0.311032	0	0	0	0	0	0	0	0	0	0	0	0	0	0	0.889705	0	-0.613876	1.06982	0	0	0	0.328464	-0.668389	0	0	-0.301874	0	0	0	1.24495	0.664763	0	0.894429	1.31902	0.797998	0	0	0	0	-2.28724	0	0	0	0
2-8	pou3f2a-KI_20	GACACCTGTTCCGTGAGAGAGGG			0	0	0	-0.539722	0	0	0	0	0	0	0	0	0	0	0	0.889705	0	-0.613876	0	1.95915	0	0	0	-0.668389	0	-0.484899	-0.301874	0	0	0	0	0.664763	0.350431	0	0	0	0	0	0	0	0	0	1.18032	0	0
2-9	pou3f2a-KI_21	ACACCTGTTCCGTGAGAGAGGGG			-0.311032	0	1.74084	0	0	0	0	0	0	0	0	0	0	0	-0.503307	0	1.03317	0	1.06982	0	0	0	0.328464	0	-0.324139	-0.484899	0	0	0	0	1.24495	0.664763	0	0	0	0	0	0	0	0	0	0	0	0	0
2-10	pou3f2b-KI_9	TCAGACGCCAGTTCAGTGAGGGG			0	0	1.74084	0	-0.564805	0	0	0	0	0.428436	0	0	0	0	-0.503307	0	0	0	1.06982	0	0	0	0.328464	0	0	0	-0.301874	0	-0.458066	-0.312807	0	0	0	0	1.31902	0	0	0	0	0	0	0	0	0	0
2-11	pou3f2b-KI_15	GTTCAGACGCCAGTTCAGTGAGG			0	0	0	0	-0.564805	0	0.866731	0	0	0	0	0.66801	0	0	0	0	1.03317	0	0	0	-0.923347	0	0	0	-0.324139	0	0	0	-0.458066	0	1.24495	0.664763	0	0	0	0	2.71506	0	0	0	0	0	1.18032	0	0
2-12	rx3-KI_4	TTCAGTCTATAGGGAAGACGTGG			0	0	0	-0.539722	0	0	0	0	0.565886	0	-0.620263	0	0	0	-0.503307	0.889705	0	-0.613876	0	0	0	0	0	-0.668389	0	0	0	-0.39923	0	0	0	0	0	0	0	0	0	0	0	0.718401	0	0	0	0	0
2-13	rx3-KI_6	AAGGAACACATTCAGTCTATAGG			-0.311032	0	0	0	-0.564805	0.523111	0	-0.473569	0	0.428436	0	0	0	-0.553152	0	0	0	0	1.06982	0	-0.923347	0	0	0	0	0	0	-0.39923	0	-0.312807	0	0	0	0.894429	0	0	0	-1.96915	0	0	0	0	0	0	-0.445065
2-14	sox1a-KI_2	CTGTTTCAAATATGCGTCAGTGG			0	0	0	0	0	0	0	-0.473569	0.565886	0.428436	0	0.66801	0	0	0	0	0	0	1.06982	0	0	-0.645559	0	0	0	0	0	-0.39923	0	0	0	0	0	0	0	0.797998	0	0	1.02695	0	0	0	0	0	-0.445065
2-15	sox1a-KI_5	TGTTTCAAATATGCGTCAGTGGG			0	0	0	0	0	0	0.866731	-0.473569	0.565886	0	-0.620263	0	0	0	0	0	0	-0.613876	0	0	0	0	0	0	0	0	-0.301874	0	0	0	0	0	0	0	1.31902	0	0	-1.96915	0	0	0	0	0	-0.851553	0
2-16	sox1b-KI_7	TCATATGTGTGTCAGTGGAACGG			0	0	1.74084	0	-0.564805	0	0	0	0	0	0	0	0	-0.553152	0	0	0	0	1.06982	1.95915	0	0	0.328464	0	0	0	0	0	0	0	0	0	0	0.894429	0	0	0	0	0	0	0	1.72745	0	0	0
2-17	sox9a-KI_7	ATTCAGACGTGCTCATGGTCTGG			-0.311032	0	0	0	-0.564805	0	0.866731	0	0	0	0	0	0	0	-0.503307	0	0	0	0	0	0	0	0	0	-0.324139	0	0	0	-0.458066	0	0	0	0.350431	0	1.31902	0	0	0	0	0	-2.28724	0	0	0	0
2-18	sox11b-KO_4	GTACATGCTCGCGCCATGCTCGG			0	0	1.74084	0	-0.564805	0	0	0	0	0	0	0	0	0	0	0.889705	0	0	0	0	0	0	0	0	-0.324139	0	0	0	-0.458066	0	1.24495	0	0.350431	0	1.31902	0.797998	0	0	0	0.718401	0	1.72745	1.18032	0	0
2-19	sox11b-KO_8	CAAGTCGTCGGAGTCCTCGCTGG			0	0	1.74084	0	0	0	0	0	0	0	0	0.66801	0	0	0	0	0	0	0	0	0	-0.645559	0	0	0	0	-0.301874	0	0	-0.312807	0	0	0	0	0	0.797998	2.71506	0	1.02695	0	-2.28724	0	0	0	0
2-20	sox11b-KO_10	AGCGGCGGGCTCTCACACCGCGG			-0.311032	0	0	0	0	0	0	0	0	0	0	0	0	0	-0.503307	0	1.03317	0	0	0	0	0	0	-0.668389	0	0	-0.301874	0	0	0	1.24495	0	0.350431	0	1.31902	0	2.71506	0	1.02695	0.718401	0	1.72745	0	-0.851553	0
2-21	sox11b-KO_21	GAAGTCCACCAGCAAGTCGTCGG			0	0	1.74084	0	0	0	0	-0.473569	0	0	-0.620263	0	0	-0.553152	-0.503307	0	0	0	0	0	0	0	0	0	0	0	-0.301874	-0.39923	0	-0.312807	1.24495	0	0	0.894429	0	0	0	0	1.02695	0	0	1.72745	1.18032	0	0
2-22	sox11b-KO_22	TTCAGTTTGAACTTAGCGGCGGG			0	0	0	-0.539722	0	0	0	0	0	0.428436	-0.620263	0	0	0	-0.503307	0	0	0	0	0	0	0	0	-0.668389	0	0	0	0	0	0	0	0	0.350431	0	0	0	0	-1.96915	0	0	-2.28724	0	0	0	0
2-23	sox11b-KO_29	AGGGTAAGCTGCGCTCTGCTTGG			-0.311032	0	0	0	0	0.523111	0.866731	0	0	0	0	0	0	0	0	0	0	0	0	0	0	0	0	0	0	0	0	0	0	-0.312807	0	0	0.350431	0	1.31902	0	2.71506	0	0	0.718401	0	0	0	-0.851553	-0.445065
2-24	sox32-KI_4	CCTCAATCCAGCACAGACTTTGG			0	0	0	0	-0.564805	0.523111	0	0	0	0.428436	0	0	-0.881322	0	-0.503307	0	1.03317	0	0	0	0	-0.645559	0.328464	0	-0.324139	0	0	0	-0.458066	-0.312807	0	0	0.350431	0	1.31902	0	0	0	1.02695	0	0	0	0	0	0
2-25	zic2b-KI_2	TTTAACGAGTGGTACGTTTAAGG			0	0	0	-0.539722	-0.564805	0	0	-0.473569	0	0	0	0	0	-0.553152	0	0	0	0	0	1.95915	-0.923347	0	0	0	0	0	-0.301874	0	0	0	0	0	0	0	0	0.797998	0	0	0	0	0	0	0	0	0
2-26	zic2b-KI_7	TTAGGATATGCAGTTCTTGGCGG			0	0	1.74084	0	0	0.523111	0	-0.473569	0	0	0	0.66801	0	0	0	0	0	0	0	0	0	0	0	0	0	0	0	0	0	0	0	0.664763	0	0	0	0	2.71506	0	0	0	0	1.72745	0	0	0
2-27	zic2b-KI_9	AACGTACCACTCGTTAAAATTGG			-0.311032	0	0	0	0	0.523111	0	0	0.565886	0	0	0	0	0	0	0.889705	1.03317	-0.613876	1.06982	0	0	0	0	-0.668389	0	0	0	-0.39923	-0.458066	0	1.24495	0	0.350431	0	0	0	0	0	0	0	0	0	0	0	0
Sung_1	eGFP	CGCGCCGAGGTGAAGTTCGAGGG			0	0	0	0	0	0	0	-0.473569	0	0	0	0	-0.881322	-0.553152	0	0	0	0	0	1.95915	0	-0.645559	0	-0.668389	0	-0.484899	-0.301874	0	0	0	0	0	0	0	0	0	0	0	1.02695	0	0	0	0	-0.851553	0
Sung_2	mitfa	AGTGCTTCACCTGCTGCCTCTGG			-0.311032	0	0	0	0	0	0	0	0.565886	0	0	0	0	0	0	0	0	0	0	0	0	0	0	0	0	-0.484899	0	0	-0.458066	0	1.24495	0.664763	0	0	1.31902	0	0	-1.96915	1.02695	0	-2.28724	0	0	-0.851553	0
Gagnon_1	camk2g1	GGGGTGCCTTCTCCGTGGTGCGG			0	0	0	0	0	0	0	0	0	0	0	0	0	0	0	0	0	0	0	0	0	0	0	0	0	0	0	-0.39923	-0.458066	0	0	0.664763	0	0.894429	1.31902	0	0	0	0	0	0	1.72745	1.18032	-0.851553	-0.445065
Gagnon_2	ctgfa	GGGGCGGCACTTCAGGGCAGTGG			0	0	0	0	0	0	0	0	0.565886	0	0	0	0	-0.553152	0	0	0	0	1.06982	0	0	0	0	0	0	-0.484899	0	0	-0.458066	0	1.24495	0	0	0.894429	0	0	0	0	1.02695	0	0	0	1.18032	-0.851553	-0.445065
Gagnon_3	gria3a	GATAAAGAGCAGAAACTCACAGG			0	0	0	-0.539722	-0.564805	0.523111	0	-0.473569	0	0	-0.620263	0	-0.881322	-0.553152	-0.503307	0	0	0	1.06982	0	-0.923347	0	0	0	0	0	0	0	0	0	1.24495	0	0	0	0	0	2.71506	0	1.02695	0	-2.28724	0	1.18032	0	0
Gagnon_4	utx1	GAGGCGTCGAGCAGCGGCGGCGG			0	0	0	0	0	0	0	0	0	0.428436	0	0	-0.881322	0	0	0	0	0	0	0	0	0	0	0	0	-0.484899	0	0	-0.458066	0	0	0	0.350431	0	0	0.797998	0	0	1.02695	0	0	1.72745	1.18032	0	-0.445065
Kotani_1	spns2	GGATGTAGCCCAGACCGCTGCGG			0	0	1.74084	0	0	0	0.866731	0	0	0	0	0.66801	0	-0.553152	0	0	0	0	0	0	0	0	0	0	0	0	0	0	0	-0.312807	1.24495	0.664763	0	0	0	0.797998	2.71506	0	1.02695	0	0	1.72745	1.18032	-0.851553	0
Kotani_2	tyr	CCAGTCAAACTGCAGGACCACGG			0	0	1.74084	0	0	0	0.866731	-0.473569	0.565886	0	0	0	0	-0.553152	0	0	1.03317	0	0	1.95915	0	-0.645559	0.328464	0	0	0	-0.301874	0	0	0	1.24495	0	0	0.894429	0	0	0	0	1.02695	0.718401	0	1.72745	0	0	0
Hoshijima_1	zp3b_1	ATTAGTCAGCAGGCAATATGGGG			-0.311032	0	0	-0.539722	0	0	0	-0.473569	0	0	-0.620263	0	0	0	-0.503307	0.889705	0	-0.613876	0	0	0	0	0	0	0	0	0	-0.39923	0	0	1.24495	0	0	0	1.31902	0	0	0	0	0	0	0	0	0	0
Hoshijima_2	zp3b_2	TCGTTGCCCCTAGTAACGTTAGG			0	0	0	0	0	0	0	0	0	0	0	0.66801	0	0	-0.503307	0.889705	0	0	0	0	-0.923347	0	0.328464	0	0	0	0	-0.39923	-0.458066	-0.312807	1.24495	0	0	0	0	0	0	-1.96915	0	0	0	0	0	0	-0.445065
Hoshijima_3	rtf1	GCTTCATCTGGCAGCTCAAATGG			0	0	0	0	0	0.523111	0	0	0	0	0	0	-0.881322	0	0	0	0	-0.613876	1.06982	1.95915	0	0	0.328464	0	0	-0.484899	0	0	-0.458066	0	0	0	0.350431	0	0	0.797998	0	-1.96915	0	0	0	0	1.18032	0	0
Hoshijima_4	smo_1	GGGGCGCTTGGAGGACATCTTGG			0	0	0	0	0	0	0	0	0	0	0	0.66801	0	0	-0.503307	0	1.03317	0	0	0	0	0	0	0	0	-0.484899	0	-0.39923	0	0	0	0	0	0	0	0	2.71506	0	0	0.718401	0	0	1.18032	-0.851553	-0.445065
Hoshijima_5	smo_2	GAGAGTGATGGTACCGAAGACGG			0	0	0	-0.539722	0	0	0	-0.473569	0	0	0	0	-0.881322	0	0	0	1.03317	-0.613876	0	1.95915	0	0	0	0	0	0	0	0	0	0	0	0	0	0	1.31902	0.797998	0	0	0	0	0	1.72745	1.18032	0	-0.445065
Hoshijima_6	xrcc6	TTAACGTTCTCCCTTGGAGAAGG			0	0	1.74084	-0.539722	0	0	0	0	0	0	0	0	0	0	0	0	0	-0.613876	0	1.95915	-0.923347	0	0	0	0	-0.484899	0	0	0	-0.312807	0	0.664763	0.350431	0.894429	0	0	0	0	0	0	0	0	0	0	0
Hoshijima_7	alb_1	GGGGAAGGTTGATTATGCACGGG			0	0	0	0	-0.564805	0.523111	0	0	0	0	0	0.66801	0	0	-0.503307	0	0	0	1.06982	0	0	0	0	0	0	0	0	0	0	0	0	0	0	0	0	0	0	0	1.02695	0	-2.28724	0	1.18032	-0.851553	-0.445065
Hoshijima_8	kcnh6a	TTATATCTCAGAAATGTTGTAGG			0	0	1.74084	0	-0.564805	0	0	0	0	0.428436	0	0.66801	-0.881322	-0.553152	0	0	0	0	0	0	-0.923347	0	0	0	0	0	0	-0.39923	0	-0.312807	0	0	0	0	0	0	0	0	0	0	0	0	0	0	0
Hoshijima_9	gfp	GGCGAGGGCGATGCCACCTACGG			0	0	0	0	-0.564805	0	0	0	0	0	-0.620263	0	0	0	0	0.889705	0	0	0	1.95915	0	0	0	-0.668389	0	0	0	0	0	-0.312807	0	0	0	0	1.31902	0.797998	0	-1.96915	1.02695	0	0	1.72745	1.18032	-0.851553	0
[truncated: 40 more columns]

## Sheet: Sheet 4
Sheet 4. CRISPR-kp score calculation for HiFi Cas9.
Input data of crRNAs					Mononucleotide feature-based scores
Number	crRNA	Sequence (protospacer + PAM)		Nucleotides	A	A	A	A	A	A	A	A	A	A	A	A	A	A	A	A	A	A	A	A	A	C	C	C	C	C	C	C	C	C	C	C	C	C	C	C	C	C	C	C	C	C	G	G	G
				Position	1	2	3	4	5	6	7	8	9	10	11	12	13	14	15	16	17	18	19	20	21	1	2	3	4	5	6	7	8	9	10	11	12	13	14	15	16	17	18	19	20	21	1	2	3
				# of k-mer	1	1	1	1	1	1	1	1	1	1	1	1	1	1	1	1	1	1	1	1	1	1	1	1	1	1	1	1	1	1	1	1	1	1	1	1	1	1	1	1	1	1	1	1	1
				p-value	0.840204		1.00775	-0.870411	-0.353849	-0.452047	0.445028	0.330812	0.640206	-0.312405	-0.444043	0.973889	-0.507318	0.550173	0.420448	0.869859	0.834336	-0.548559	0.801797	0.902674	-1.02242	-0.992924	-0.532079	-0.653137	-0.690139	-0.336945	0.458546	-0.472069	-0.842996	-0.362185	2.75035	0.512859	0.301214	1.41294	0.834198	-0.317901	3.30747	-1.32622	1.32189	0.586205	-2.24088	0.937902	0.588168	0.34601	-0.377556
1	ctsl1b_AA	ATCCCCTAATGTAAGGCCACTGG			0.840204	0	0	0	0	0	0	0.330812	0.640206	0	0	0	-0.507318	0.550173	0	0	0	0	0.801797	0	0	0	0	-0.653137	-0.690139	-0.336945	0.458546	0	0	0	0	0	0	0	0	0	0	-1.32622	1.32189	0	-2.24088	0	0	0	0
2	gsc_AA	GATATAAAGAACACGAGAACGGG			0	0	0	-0.870411	0	-0.452047	0.445028	0.330812	0	-0.312405	-0.444043	0	-0.507318	0	0	0.869859	0	-0.548559	0.801797	0	0	0	0	0	0	0	0	0	0	0	0	0	0.301214	0	0.834198	0	0	0	0	0	-2.24088	0	0.588168	0	0
3	gsc_AB	TGAGGAGGGCAAAAGCGACGTGG			0	0	1.00775	0	0	-0.452047	0	0	0	0	-0.444043	0.973889	-0.507318	0.550173	0	0	0	-0.548559	0	0	0	0	0	0	0	0	0	0	0	0	2.75035	0	0	0	0	0	3.30747	0	0	0.586205	0	0	0	0.34601	0
4	hesx1_AA	GTTTTTCACCATGAGGAACTGGG			0	0	0	0	0	0	0	0.330812	0	0	-0.444043	0	0	0.550173	0	0	0.834336	-0.548559	0	0	0	0	0	0	0	0	0	-0.472069	0	-0.362185	2.75035	0	0	0	0	0	0	0	0	0.586205	0	0	0.588168	0	0
5	hesx1_AF	CTCTCAGTGTTCTTCTCTGCCGG			0	0	0	0	0	-0.452047	0	0	0	0	0	0	0	0	0	0	0	0	0	0	0	-0.992924	0	-0.653137	0	-0.336945	0	0	0	0	0	0	0.301214	0	0	-0.317901	0	-1.32622	0	0	-2.24088	0.937902	0	0	0
6	ntl_AA	AGTTCGAGAGCTCCATCGCCCGG			0.840204	0	0	0	0	0	0.445028	0	0.640206	0	0	0	0	0	0.420448	0	0	0	0	0	0	0	0	0	0	-0.336945	0	0	0	0	0	0.512859	0	1.41294	0.834198	0	0	-1.32622	0	0.586205	-2.24088	0.937902	0	0.34601	0
7	ntl_AB	TCTCAGTAGCTCTGAGCCACAGG			0	0	0	0	-0.353849	0	0	0.330812	0	0	0	0	0	0	0.420448	0	0	0	0.801797	0	-1.02242	0	-0.532079	0	-0.690139	0	0	0	0	0	2.75035	0	0.301214	0	0	0	0	-1.32622	1.32189	0	-2.24088	0	0	0	0
8	otx2b_AA	ACAAAGATCAGACTTCCTCCTGG			0.840204	0	1.00775	-0.870411	-0.353849	0	0.445028	0	0	-0.312405	0	0.973889	0	0	0	0	0	0	0	0	0	0	-0.532079	0	0	0	0	0	0	-0.362185	0	0	0	1.41294	0	0	3.30747	-1.32622	0	0.586205	-2.24088	0	0	0	0
9	otx2b_AB	TCACAACACTTGGAATTTCCAGG			0	0	1.00775	0	-0.353849	-0.452047	0	0.330812	0	0	0	0	0	0.550173	0.420448	0	0	0	0	0	-1.02242	0	-0.532079	0	-0.690139	0	0	-0.472069	0	-0.362185	0	0	0	0	0	0	0	0	0	0.586205	-2.24088	0	0	0	0
10	pax2a_AB	GCTGCGATGGTAACTAGTGGCGG			0	0	0	0	0	0	0.445028	0	0	0	0	0.973889	-0.507318	0	0	0.869859	0	0	0	0	0	0	-0.532079	0	0	-0.336945	0	0	0	0	0	0	0	0	0.834198	0	0	0	0	0	0	0.937902	0.588168	0	0
11	pax2a_AJ	CCAGTCAAACTGCAGGACCACGG			0	0	1.00775	0	0	0	0.445028	0.330812	0.640206	0	0	0	0	0.550173	0	0	0.834336	0	0	0.902674	0	-0.992924	-0.532079	0	0	0	0.458546	0	0	0	2.75035	0	0	1.41294	0	0	0	0	1.32189	0.586205	0	0.937902	0	0	0
12	pax6a_AA	AGCGAGGATACAAAGGCTGTTGG			0.840204	0	0	0	-0.353849	0	0	0.330812	0	-0.312405	0	0.973889	-0.507318	0.550173	0	0	0	0	0	0	0	0	0	-0.653137	0	0	0	0	0	0	0	0.512859	0	0	0	0	0	-1.32622	0	0	0	0	0	0.34601	0
13	pax6a_AE	GAACTTCAGCGAGGATACAAAGG			0	0	1.00775	0	0	0	0	0.330812	0	0	0	0.973889	0	0	0.420448	0	0.834336	0	0.801797	0.902674	-1.02242	0	0	0	-0.690139	0	0	-0.472069	0	0	2.75035	0	0	0	0	0	0	0	1.32189	0	0	0	0.588168	0	0
14	pax6a_AJ	GTTGGAACTATGCCTCAAAAAGG			0	0	0	0	0	-0.452047	0.445028	0	0	-0.312405	0	0	0	0	0	0	0.834336	-0.548559	0.801797	0.902674	-1.02242	0	0	0	0	0	0	0	-0.842996	0	0	0	0	1.41294	0.834198	0	3.30747	0	0	0	0	0	0.588168	0	0
15	pax6b_AA	GTTTCACTGTTTTGCTCGGAAGG			0	0	0	0	0	-0.452047	0	0	0	0	0	0	0	0	0	0	0	0	0	0.902674	-1.02242	0	0	0	0	-0.336945	0	-0.472069	0	0	0	0	0	0	0	-0.317901	0	-1.32622	0	0	0	0	0.588168	0	0
16	pax6b_AB	CCAAGTTTCACTGTTTTGCTCGG			0	0	1.00775	-0.870411	0	0	0	0	0	-0.312405	0	0	0	0	0	0	0	0	0	0	0	-0.992924	-0.532079	0	0	0	0	0	0	-0.362185	0	0.512859	0	0	0	0	0	0	0	0.586205	0	0.937902	0	0	0
17	pax6b_AC	ATGCGGTACTCACCTTTTTGAGG			0.840204	0	0	0	0	0	0	0.330812	0	0	0	0.973889	0	0	0	0	0	0	0	0	-1.02242	0	0	0	-0.690139	0	0	0	0	-0.362185	0	0.512859	0	1.41294	0.834198	0	0	0	0	0	0	0	0	0	-0.377556
18	pou2_AA	AGCACCTGGAGCAAGTTAGCTGG			0.840204	0	0	-0.870411	0	0	0	0	0	-0.312405	0	0	-0.507318	0.550173	0	0	0	-0.548559	0	0	0	0	0	-0.653137	0	-0.336945	0.458546	0	0	0	0	0	0.301214	0	0	0	0	0	0	0	-2.24088	0	0	0.34601	0
19	pou2_AG	TGAGATGACCCACCAAACCAGGG			0	0	1.00775	0	-0.353849	0	0	0.330812	0	0	0	0.973889	0	0	0.420448	0.869859	0.834336	0	0	0.902674	0	0	0	0	0	0	0	0	0	-0.362185	2.75035	0.512859	0	1.41294	0.834198	0	0	0	1.32189	0.586205	0	0	0	0.34601	0
20	sox2_AB	AACTCTTTTTACTACACTGCTGG			0.840204	0	0	0	0	0	0	0	0	0	-0.444043	0	0	0.550173	0	0.869859	0	0	0	0	0	0	0	-0.653137	0	-0.336945	0	0	0	0	0	0	0.301214	0	0	-0.317901	0	-1.32622	0	0	-2.24088	0	0	0	0
21	sox2_AC	GTGCCCGGTACGACGATTAACGG			0	0	0	0	0	0	0	0	0	-0.312405	0	0	-0.507318	0	0	0.869859	0	0	0.801797	0.902674	0	0	0	0	-0.690139	-0.336945	0.458546	0	0	0	0	0.512859	0	0	0.834198	0	0	0	0	0	0	0.937902	0.588168	0	-0.377556
22	sox3_AA	TCAAGGAGTCTTTCAAATGTGGG			0	0	1.00775	-0.870411	0	0	0.445028	0	0	0	0	0	0	0	0.420448	0.869859	0.834336	0	0	0	0	0	-0.532079	0	0	0	0	0	0	0	2.75035	0	0	0	0.834198	0	0	0	0	0	0	0	0	0	0
23	sox3_AF	CATCCGCACTATCAAAGCGCAGG			0	0	0	0	0	0	0	0.330812	0	0	-0.444043	0	0	0.550173	0.420448	0.869859	0	0	0	0	-1.02242	-0.992924	0	0	-0.690139	-0.336945	0	-0.472069	0	-0.362185	0	0	0	1.41294	0	0	0	0	1.32189	0	-2.24088	0	0	0	0
24	sox11a_AA	GGACTGACAACGCACGGCAACGG			0	0	1.00775	0	0	0	0.445028	0	0.640206	-0.312405	0	0	0	0.550173	0	0	0	0	0.801797	0.902674	0	0	0	0	-0.690139	0	0	0	-0.842996	0	0	0.512859	0	1.41294	0	-0.317901	0	0	1.32189	0	0	0.937902	0.588168	0.34601	0
25	sox11a_AB	GTTGTCCGTTTGCTGCACCATGG			0	0	0	0	0	0	0	0	0	0	0	0	0	0	0	0	0.834336	0	0	0.902674	0	0	0	0	0	0	0.458546	-0.472069	0	0	0	0	0	1.41294	0	0	3.30747	0	1.32189	0.586205	0	0	0.588168	0	0
26	sox11b_AB	AGCTGCTAGAGTCTATCAAGAGG			0.840204	0	0	0	0	0	0	0.330812	0	-0.312405	0	0	0	0	0.420448	0	0	-0.548559	0.801797	0	-1.02242	0	0	-0.653137	0	0	0.458546	0	0	0	0	0	0	1.41294	0	0	0	-1.32622	0	0	0	0	0	0.34601	0
27	sox11b_AJ	GCAGACGGACCACAGCGAGACGG			0	0	1.00775	0	-0.353849	0	0	0	0.640206	0	0	0.973889	0	0.550173	0	0	0	-0.548559	0	0.902674	0	0	-0.532079	0	0	0	0.458546	0	0	0	2.75035	0.512859	0	1.41294	0	0	3.30747	0	0	0	0	0.937902	0.588168	0	0
28	sox19a_AF	ATTCAACAGCATTACCTCACCGG			0.840204	0	0	0	-0.353849	-0.452047	0	0.330812	0	0	-0.444043	0	0	0.550173	0	0	0	0	0.801797	0	0	0	0	0	-0.690139	0	0	-0.472069	0	0	2.75035	0	0	0	0	-0.317901	3.30747	0	1.32189	0	-2.24088	0.937902	0	0	0
29	sox19a_AG	ACAGCATTACCTCACCGGTACGG			0.840204	0	1.00775	0	0	-0.452047	0	0	0.640206	0	0	0	0	0.550173	0	0	0	0	0	0.902674	0	0	-0.532079	0	0	-0.336945	0	0	0	0	2.75035	0.512859	0	1.41294	0	-0.317901	3.30747	0	0	0	0	0.937902	0	0	0
30	sox19b_AC	TTCCACCAAGATAGTGCTGTTGG			0	0	0	0	-0.353849	0	0	0.330812	0.640206	0	-0.444043	0	-0.507318	0	0	0	0	0	0	0	0	0	0	-0.653137	-0.690139	0	0.458546	-0.472069	0	0	0	0	0	0	0	0	0	-1.32622	0	0	0	0	0	0	0
31	sox19b_AL	TCACTCACATCTGAAGTTTAGGG			0	0	1.00775	0	0	0	0.445028	0	0.640206	0	0	0	0	0.550173	0.420448	0	0	0	0	0.902674	0	0	-0.532079	0	-0.690139	0	0.458546	0	-0.842996	0	0	0.512859	0	0	0	0	0	0	0	0	0	0	0	0	0
32	sox21a_AC	ACGATATGAGTGGAGTTTAAAGG			0.840204	0	0	-0.870411	0	-0.452047	0	0	0.640206	0	0	0	0	0.550173	0	0	0	0	0.801797	0.902674	-1.02242	0	-0.532079	0	0	0	0	0	0	0	0	0	0	0	0	0	0	0	0	0	0	0	0	0	-0.377556
33	sox21a_AH	ATATGCTGCAACGATATGAGTGG			0.840204	0	1.00775	0	0	0	0	0	0	-0.312405	-0.444043	0	0	0.550173	0	0.869859	0	0	0.801797	0	0	0	0	0	0	0	0.458546	0	0	-0.362185	0	0	0.301214	0	0	0	0	0	0	0	0	0	0	0	0
34	sox21b_AC	GCGGGATACGGTTCAAGTTGTGG			0	0	0	0	0	-0.452047	0	0.330812	0	0	0	0	0	0	0.420448	0.869859	0	0	0	0	0	0	-0.532079	0	0	0	0	0	0	-0.362185	0	0	0	0	0.834198	0	0	0	0	0	0	0	0.588168	0	-0.377556
35	sox21b_AE	ACCGTATCCCGCGTACGCGGCGG			0.840204	0	0	0	0	-0.452047	0	0	0	0	0	0	0	0	0.420448	0	0	0	0	0	0	0	-0.532079	-0.653137	0	0	0	0	-0.842996	-0.362185	2.75035	0	0.301214	0	0	0	3.30747	0	1.32189	0	0	0.937902	0	0	0
36	pax6a-KO_16	ATAGTTGAACTCGCACACAGTGG			0.840204	0	1.00775	0	0	0	0	0.330812	0.640206	0	0	0	0	0	0.420448	0	0.834336	0	0.801797	0	0	0	0	0	0	0	0	0	0	0	2.75035	0	0.301214	0	0.834198	0	3.30747	0	1.32189	0	0	0	0	0	0
37	pax6a-KO_33	ACCACGAGTAGCGACTCCCGAGG			0.840204	0	0	-0.870411	0	0	0.445028	0	0	-0.312405	0	0	0	0.550173	0	0	0	0	0	0	-1.02242	0	-0.532079	-0.653137	0	-0.336945	0	0	0	0	0	0	0.301214	0	0	-0.317901	0	-1.32622	1.32189	0.586205	0	0	0	0	0
38	pax6a-KO_52	CCTCTGATAGCAGCCTGTCTCGG			0	0	0	0	0	0	0.445028	0	0.640206	0	0	0.973889	0	0	0	0	0	0	0	0	0	-0.992924	-0.532079	0	-0.690139	0	0	0	0	0	0	0.512859	0	0	0.834198	-0.317901	0	0	0	0.586205	0	0.937902	0	0	0
39	sox2-KO_3	CCGGCGCCCCAGCCCAACACCGG			0	0	0	0	0	0	0	0	0	0	-0.444043	0	0	0	0	0.869859	0.834336	0	0.801797	0	0	-0.992924	-0.532079	0	0	-0.336945	0	-0.472069	-0.842996	-0.362185	2.75035	0	0	1.41294	0.834198	-0.317901	0	0	1.32189	0	-2.24088	0.937902	0	0	-0.377556
40	sox2-KO_19	CCGTGCCCCCGGTGTTGGGCTGG			0	0	0	0	0	0	0	0	0	0	0	0	0	0	0	0	0	0	0	0	0	-0.992924	-0.532079	0	0	0	0.458546	-0.472069	-0.842996	-0.362185	2.75035	0	0	0	0	0	0	0	0	0	-2.24088	0	0	0	-0.377556
41	sox2-KO_52	TCGACGAAGCCAAACGCCTTCGG			0	0	0	-0.870411	0	0	0.445028	0.330812	0	0	0	0.973889	-0.507318	0.550173	0	0	0	0	0	0	0	0	-0.532079	0	0	-0.336945	0	0	0	0	2.75035	0.512859	0	0	0	-0.317901	0	-1.32622	1.32189	0	0	0.937902	0	0	-0.377556
42	sox3-KO_6	GTCCAACACGGGCTCGGTGACGG			0	0	0	0	-0.353849	-0.452047	0	0.330812	0	0	0	0	0	0	0	0	0	0	0	0.902674	0	0	0	-0.653137	-0.690139	0	0	-0.472069	0	-0.362185	0	0	0	1.41294	0	-0.317901	0	0	0	0	0	0.937902	0.588168	0	0
43	sox3-KO_12	ACCGAGCCCGTGTTGGACTGCGG			0.840204	0	0	0	-0.353849	0	0	0	0	0	0	0	0	0	0	0	0.834336	0	0	0	0	0	-0.532079	-0.653137	0	0	0	-0.472069	-0.842996	-0.362185	0	0	0	0	0	0	0	0	1.32189	0	0	0.937902	0	0	0
44	sox3-KO_17	ACGACCAGGACCGGGTGAAGCGG			0.840204	0	0	-0.870411	0	0	0.445028	0	0	-0.312405	0	0	0	0	0	0	0	-0.548559	0.801797	0	0	0	-0.532079	0	0	-0.336945	0.458546	0	0	0	0	0.512859	0.301214	0	0	0	0	0	0	0	0	0.937902	0	0	-0.377556
45	sox3-KO_32	ATCTCCGAGTTGTGCATTTTAGG			0.840204	0	0	0	0	0	0	0.330812	0	0	0	0	0	0	0	0.869859	0	0	0	0	-1.02242	0	0	-0.653137	0	-0.336945	0.458546	0	0	0	0	0	0	0	0	-0.317901	0	0	0	0	0	0	0	0	0
46	sox19a-KO_4	CTGGTGCGTCGGTGGCACGGCGG			0	0	0	0	0	0	0	0	0	0	0	0	0	0	0	0	0.834336	0	0	0	0	-0.992924	0	0	0	0	0	-0.472069	0	0	2.75035	0	0	0	0	0	3.30747	0	1.32189	0	0	0.937902	0	0	-0.377556
47	sox19a-KO_50	CGGGGTTTGTATTTGTAATCTGG			0	0	0	0	0	0	0	0	0	0	-0.444043	0	0	0	0	0	0.834336	-0.548559	0	0	0	-0.992924	0	0	0	0	0	0	0	0	0	0	0	0	0	0	0	0	0	0	-2.24088	0	0	0.34601	-0.377556
48	sox19a-KO_53	GCACGGGCTTCGTCTTACGACGG			0	0	1.00775	0	0	0	0	0	0	0	0	0	0	0	0	0	0.834336	0	0	0.902674	0	0	-0.532079	0	-0.690139	0	0	0	-0.842996	0	0	0.512859	0	0	0.834198	0	0	0	1.32189	0	0	0.937902	0.588168	0	0
49	sox19b-KO_27	TCCGCCAGGCGTGGACCCGATGG			0	0	0	0	0	0	0.445028	0	0	0	0	0	0	0	0.420448	0	0	0	0	0.902674	0	0	-0.532079	-0.653137	0	-0.336945	0.458546	0	0	0	2.75035	0	0	0	0	0	3.30747	-1.32622	1.32189	0	0	0	0	0	0
50	sox19b-KO_41	TCTGGTCTCGGGGTCAGAGGAGG			0	0	0	0	0	0	0	0	0	0	0	0	0	0	0	0.869859	0	-0.548559	0	0	-1.02242	0	-0.532079	0	0	0	0	-0.472069	0	-0.362185	0	0	0	0	0	-0.317901	0	0	0	0	0	0	0	0	0
51	sox19b-KO_59	TCGACGAGGCCAAGCGGCTGCGG			0	0	0	-0.870411	0	0	0.445028	0	0	0	0	0.973889	-0.507318	0	0	0	0	0	0	0	0	0	-0.532079	0	0	-0.336945	0	0	0	0	2.75035	0.512859	0	0	0	-0.317901	0	0	1.32189	0	0	0.937902	0	0	-0.377556
2-1	egr2b-KI_4	CGGTCCAGTTGAAAGTTCACTGG			0	0	0	0	0	0	0.445028	0	0	0	0	0.973889	-0.507318	0.550173	0	0	0	0	0.801797	0	0	-0.992924	0	0	0	-0.336945	0.458546	0	0	0	0	0	0	0	0	0	0	0	1.32189	0	-2.24088	0	0	0.34601	-0.377556
2-2	egr2b-KI_6	CAAACCAGTGAACTTTCAACTGG			0	0	1.00775	-0.870411	0	0	0.445028	0	0	0	-0.444043	0.973889	0	0	0	0	0	-0.548559	0.801797	0	0	-0.992924	0	0	0	-0.336945	0.458546	0	0	0	0	0	0	1.41294	0	0	0	-1.32622	0	0	-2.24088	0	0	0	0
2-3	pou2-KO_12	GTAGTTCACCCCGGTGGGGACGG			0	0	1.00775	0	0	0	0	0.330812	0	0	0	0	0	0	0	0	0	0	0	0.902674	0	0	0	0	0	0	0	-0.472069	0	-0.362185	2.75035	0.512859	0.301214	0	0	0	0	0	0	0	0	0.937902	0.588168	0	0
2-4	pou2-KO_42	TGGAACCCTAATTTCTGGCCTGG			0	0	0	-0.870411	-0.353849	0	0	0	0	-0.312405	-0.444043	0	0	0	0	0	0	0	0	0	0	0	0	0	0	0	0.458546	-0.472069	-0.842996	0	0	0	0	0	0	-0.317901	0	0	0	0.586205	-2.24088	0	0	0.34601	-0.377556
2-5	pou2-KO_60	AAAGAAGGTCTGGGCTGTCGCGG			0.840204	0	1.00775	0	-0.353849	-0.452047	0	0	0	0	0	0	0	0	0	0	0	0	0	0	0	0	0	0	0	0	0	0	0	0	2.75035	0	0	0	0	-0.317901	0	0	0	0.586205	0	0.937902	0	0	0
2-6	pou2-KO_64	GATGTTCGCCGGCTGAGTGGCGG			0	0	0	0	0	0	0	0	0	0	0	0	0	0	0	0.869859	0	0	0	0	0	0	0	0	0	0	0	-0.472069	0	-0.362185	2.75035	0	0	1.41294	0	0	0	0	0	0	0	0.937902	0.588168	0	0
2-7	pou3f2a-KI_16	ACCGTCGGTCCGCCCAGAACGGG			0.840204	0	0	0	0	0	0	0	0	0	0	0	0	0	0	0.869859	0	-0.548559	0.801797	0	0	0	-0.532079	-0.653137	0	0	0.458546	0	0	0	2.75035	0.512859	0	1.41294	0.834198	-0.317901	0	0	0	0	-2.24088	0	0	0	0
2-8	pou3f2a-KI_20	GACACCTGTTCCGTGAGAGAGGG			0	0	0	-0.870411	0	0	0	0	0	0	0	0	0	0	0	0.869859	0	-0.548559	0	0.902674	0	0	0	-0.653137	0	-0.336945	0.458546	0	0	0	0	0.512859	0.301214	0	0	0	0	0	0	0	0	0	0.588168	0	0
2-9	pou3f2a-KI_21	ACACCTGTTCCGTGAGAGAGGGG			0.840204	0	1.00775	0	0	0	0	0	0	0	0	0	0	0	0.420448	0	0.834336	0	0.801797	0	0	0	-0.532079	0	-0.690139	-0.336945	0	0	0	0	2.75035	0.512859	0	0	0	0	0	0	0	0	0	0	0	0	0
2-10	pou3f2b-KI_9	TCAGACGCCAGTTCAGTGAGGGG			0	0	1.00775	0	-0.353849	0	0	0	0	-0.312405	0	0	0	0	0.420448	0	0	0	0.801797	0	0	0	-0.532079	0	0	0	0.458546	0	-0.842996	-0.362185	0	0	0	0	0.834198	0	0	0	0	0	0	0	0	0	0
2-11	pou3f2b-KI_15	GTTCAGACGCCAGTTCAGTGAGG			0	0	0	0	-0.353849	0	0.445028	0	0	0	0	0.973889	0	0	0	0	0.834336	0	0	0	-1.02242	0	0	0	-0.690139	0	0	0	-0.842996	0	2.75035	0.512859	0	0	0	0	3.30747	0	0	0	0	0	0.588168	0	0
2-12	rx3-KI_4	TTCAGTCTATAGGGAAGACGTGG			0	0	0	-0.870411	0	0	0	0	0.640206	0	-0.444043	0	0	0	0.420448	0.869859	0	-0.548559	0	0	0	0	0	-0.653137	0	0	0	-0.472069	0	0	0	0	0	0	0	0	0	0	0	0.586205	0	0	0	0	0
2-13	rx3-KI_6	AAGGAACACATTCAGTCTATAGG			0.840204	0	0	0	-0.353849	-0.452047	0	0.330812	0	-0.312405	0	0	0	0.550173	0	0	0	0	0.801797	0	-1.02242	0	0	0	0	0	0	-0.472069	0	-0.362185	0	0	0	1.41294	0	0	0	-1.32622	0	0	0	0	0	0	-0.377556
2-14	sox1a-KI_2	CTGTTTCAAATATGCGTCAGTGG			0	0	0	0	0	0	0	0.330812	0.640206	-0.312405	0	0.973889	0	0	0	0	0	0	0.801797	0	0	-0.992924	0	0	0	0	0	-0.472069	0	0	0	0	0	0	0	-0.317901	0	0	1.32189	0	0	0	0	0	-0.377556
2-15	sox1a-KI_5	TGTTTCAAATATGCGTCAGTGGG			0	0	0	0	0	0	0.445028	0.330812	0.640206	0	-0.444043	0	0	0	0	0	0	-0.548559	0	0	0	0	0	0	0	0	0.458546	0	0	0	0	0	0	0	0.834198	0	0	-1.32622	0	0	0	0	0	0.34601	0
2-16	sox1b-KI_7	TCATATGTGTGTCAGTGGAACGG			0	0	1.00775	0	-0.353849	0	0	0	0	0	0	0	0	0.550173	0	0	0	0	0.801797	0.902674	0	0	-0.532079	0	0	0	0	0	0	0	0	0	0	1.41294	0	0	0	0	0	0	0	0.937902	0	0	0
2-17	sox9a-KI_7	ATTCAGACGTGCTCATGGTCTGG			0.840204	0	0	0	-0.353849	0	0.445028	0	0	0	0	0	0	0	0.420448	0	0	0	0	0	0	0	0	0	-0.690139	0	0	0	-0.842996	0	0	0	0.301214	0	0.834198	0	0	0	0	0	-2.24088	0	0	0	0
2-18	sox11b-KO_4	GTACATGCTCGCGCCATGCTCGG			0	0	1.00775	0	-0.353849	0	0	0	0	0	0	0	0	0	0	0.869859	0	0	0	0	0	0	0	0	-0.690139	0	0	0	-0.842996	0	2.75035	0	0.301214	0	0.834198	-0.317901	0	0	0	0.586205	0	0.937902	0.588168	0	0
2-19	sox11b-KO_8	CAAGTCGTCGGAGTCCTCGCTGG			0	0	1.00775	0	0	0	0	0	0	0	0	0.973889	0	0	0	0	0	0	0	0	0	-0.992924	0	0	0	0	0.458546	0	0	-0.362185	0	0	0	0	0	-0.317901	3.30747	0	1.32189	0	-2.24088	0	0	0	0
2-20	sox11b-KO_10	AGCGGCGGGCTCTCACACCGCGG			0.840204	0	0	0	0	0	0	0	0	0	0	0	0	0	0.420448	0	0.834336	0	0	0	0	0	0	-0.653137	0	0	0.458546	0	0	0	2.75035	0	0.301214	0	0.834198	0	3.30747	0	1.32189	0.586205	0	0.937902	0	0.34601	0
2-21	sox11b-KO_21	GAAGTCCACCAGCAAGTCGTCGG			0	0	1.00775	0	0	0	0	0.330812	0	0	-0.444043	0	0	0.550173	0.420448	0	0	0	0	0	0	0	0	0	0	0	0.458546	-0.472069	0	-0.362185	2.75035	0	0	1.41294	0	0	0	0	1.32189	0	0	0.937902	0.588168	0	0
2-22	sox11b-KO_22	TTCAGTTTGAACTTAGCGGCGGG			0	0	0	-0.870411	0	0	0	0	0	-0.312405	-0.444043	0	0	0	0.420448	0	0	0	0	0	0	0	0	-0.653137	0	0	0	0	0	0	0	0	0.301214	0	0	0	0	-1.32622	0	0	-2.24088	0	0	0	0
2-23	sox11b-KO_29	AGGGTAAGCTGCGCTCTGCTTGG			0.840204	0	0	0	0	-0.452047	0.445028	0	0	0	0	0	0	0	0	0	0	0	0	0	0	0	0	0	0	0	0	0	0	-0.362185	0	0	0.301214	0	0.834198	0	3.30747	0	0	0.586205	0	0	0	0.34601	-0.377556
2-24	sox32-KI_4	CCTCAATCCAGCACAGACTTTGG			0	0	0	0	-0.353849	-0.452047	0	0	0	-0.312405	0	0	-0.507318	0	0.420448	0	0.834336	0	0	0	0	-0.992924	-0.532079	0	-0.690139	0	0	0	-0.842996	-0.362185	0	0	0.301214	0	0.834198	0	0	0	1.32189	0	0	0	0	0	0
2-25	zic2b-KI_2	TTTAACGAGTGGTACGTTTAAGG			0	0	0	-0.870411	-0.353849	0	0	0.330812	0	0	0	0	0	0.550173	0	0	0	0	0	0.902674	-1.02242	0	0	0	0	0	0.458546	0	0	0	0	0	0	0	0	-0.317901	0	0	0	0	0	0	0	0	0
2-26	zic2b-KI_7	TTAGGATATGCAGTTCTTGGCGG			0	0	1.00775	0	0	-0.452047	0	0.330812	0	0	0	0.973889	0	0	0	0	0	0	0	0	0	0	0	0	0	0	0	0	0	0	0	0.512859	0	0	0	0	3.30747	0	0	0	0	0.937902	0	0	0
2-27	zic2b-KI_9	AACGTACCACTCGTTAAAATTGG			0.840204	0	0	0	0	-0.452047	0	0	0.640206	0	0	0	0	0	0	0.869859	0.834336	-0.548559	0.801797	0	0	0	0	-0.653137	0	0	0	-0.472069	-0.842996	0	2.75035	0	0.301214	0	0	0	0	0	0	0	0	0	0	0	0
Sung_1	eGFP	CGCGCCGAGGTGAAGTTCGAGGG			0	0	0	0	0	0	0	0.330812	0	0	0	0	-0.507318	0.550173	0	0	0	0	0	0.902674	0	-0.992924	0	-0.653137	0	-0.336945	0.458546	0	0	0	0	0	0	0	0	0	0	0	1.32189	0	0	0	0	0.34601	0
Sung_2	mitfa	AGTGCTTCACCTGCTGCCTCTGG			0.840204	0	0	0	0	0	0	0	0.640206	0	0	0	0	0	0	0	0	0	0	0	0	0	0	0	0	-0.336945	0	0	-0.842996	0	2.75035	0.512859	0	0	0.834198	0	0	-1.32622	1.32189	0	-2.24088	0	0	0.34601	0
Gagnon_1	camk2g1	GGGGTGCCTTCTCCGTGGTGCGG			0	0	0	0	0	0	0	0	0	0	0	0	0	0	0	0	0	0	0	0	0	0	0	0	0	0	0	-0.472069	-0.842996	0	0	0.512859	0	1.41294	0.834198	0	0	0	0	0	0	0.937902	0.588168	0.34601	-0.377556
Gagnon_2	ctgfa	GGGGCGGCACTTCAGGGCAGTGG			0	0	0	0	0	0	0	0	0.640206	0	0	0	0	0.550173	0	0	0	0	0.801797	0	0	0	0	0	0	-0.336945	0	0	-0.842996	0	2.75035	0	0	1.41294	0	0	0	0	1.32189	0	0	0	0.588168	0.34601	-0.377556
Gagnon_3	gria3a	GATAAAGAGCAGAAACTCACAGG			0	0	0	-0.870411	-0.353849	-0.452047	0	0.330812	0	0	-0.444043	0	-0.507318	0.550173	0.420448	0	0	0	0.801797	0	-1.02242	0	0	0	0	0	0	0	0	0	2.75035	0	0	0	0	0	3.30747	0	1.32189	0	-2.24088	0	0.588168	0	0
Gagnon_4	utx1	GAGGCGTCGAGCAGCGGCGGCGG			0	0	0	0	0	0	0	0	0	-0.312405	0	0	-0.507318	0	0	0	0	0	0	0	0	0	0	0	0	-0.336945	0	0	-0.842996	0	0	0	0.301214	0	0	-0.317901	0	0	1.32189	0	0	0.937902	0.588168	0	-0.377556
Kotani_1	spns2	GGATGTAGCCCAGACCGCTGCGG			0	0	1.00775	0	0	0	0.445028	0	0	0	0	0.973889	0	0.550173	0	0	0	0	0	0	0	0	0	0	0	0	0	0	0	-0.362185	2.75035	0.512859	0	0	0	-0.317901	3.30747	0	1.32189	0	0	0.937902	0.588168	0.34601	0
Kotani_2	tyr	CCAGTCAAACTGCAGGACCACGG			0	0	1.00775	0	0	0	0.445028	0.330812	0.640206	0	0	0	0	0.550173	0	0	0.834336	0	0	0.902674	0	-0.992924	-0.532079	0	0	0	0.458546	0	0	0	2.75035	0	0	1.41294	0	0	0	0	1.32189	0.586205	0	0.937902	0	0	0
Hoshijima_1	zp3b_1	ATTAGTCAGCAGGCAATATGGGG			0.840204	0	0	-0.870411	0	0	0	0.330812	0	0	-0.444043	0	0	0	0.420448	0.869859	0	-0.548559	0	0	0	0	0	0	0	0	0	-0.472069	0	0	2.75035	0	0	0	0.834198	0	0	0	0	0	0	0	0	0	0
Hoshijima_2	zp3b_2	TCGTTGCCCCTAGTAACGTTAGG			0	0	0	0	0	0	0	0	0	0	0	0.973889	0	0	0.420448	0.869859	0	0	0	0	-1.02242	0	-0.532079	0	0	0	0	-0.472069	-0.842996	-0.362185	2.75035	0	0	0	0	0	0	-1.32622	0	0	0	0	0	0	-0.377556
Hoshijima_3	rtf1	GCTTCATCTGGCAGCTCAAATGG			0	0	0	0	0	-0.452047	0	0	0	0	0	0	-0.507318	0	0	0	0	-0.548559	0.801797	0.902674	0	0	-0.532079	0	0	-0.336945	0	0	-0.842996	0	0	0	0.301214	0	0	-0.317901	0	-1.32622	0	0	0	0	0.588168	0	0
Hoshijima_4	smo_1	GGGGCGCTTGGAGGACATCTTGG			0	0	0	0	0	0	0	0	0	0	0	0.973889	0	0	0.420448	0	0.834336	0	0	0	0	0	0	0	0	-0.336945	0	-0.472069	0	0	0	0	0	0	0	0	3.30747	0	0	0.586205	0	0	0.588168	0.34601	-0.377556
Hoshijima_5	smo_2	GAGAGTGATGGTACCGAAGACGG			0	0	0	-0.870411	0	0	0	0.330812	0	0	0	0	-0.507318	0	0	0	0.834336	-0.548559	0	0.902674	0	0	0	0	0	0	0	0	0	0	0	0	0	0	0.834198	-0.317901	0	0	0	0	0	0.937902	0.588168	0	-0.377556
Hoshijima_6	xrcc6	TTAACGTTCTCCCTTGGAGAAGG			0	0	1.00775	-0.870411	0	0	0	0	0	0	0	0	0	0	0	0	0	-0.548559	0	0.902674	-1.02242	0	0	0	0	-0.336945	0	0	0	-0.362185	0	0.512859	0.301214	1.41294	0	0	0	0	0	0	0	0	0	0	0
Hoshijima_7	alb_1	GGGGAAGGTTGATTATGCACGGG			0	0	0	0	-0.353849	-0.452047	0	0	0	0	0	0.973889	0	0	0.420448	0	0	0	0.801797	0	0	0	0	0	0	0	0	0	0	0	0	0	0	0	0	0	0	0	1.32189	0	-2.24088	0	0.588168	0.34601	-0.377556
Hoshijima_8	kcnh6a	TTATATCTCAGAAATGTTGTAGG			0	0	1.00775	0	-0.353849	0	0	0	0	-0.312405	0	0.973889	-0.507318	0.550173	0	0	0	0	0	0	-1.02242	0	0	0	0	0	0	-0.472069	0	-0.362185	0	0	0	0	0	0	0	0	0	0	0	0	0	0	0
Hoshijima_9	gfp	GGCGAGGGCGATGCCACCTACGG			0	0	0	0	-0.353849	0	0	0	0	0	-0.444043	0	0	0	0	0.869859	0	0	0	0.902674	0	0	0	-0.653137	0	0	0	0	0	-0.362185	0	0	0	0	0.834198	-0.317901	0	-1.32622	1.32189	0	0	0.937902	0.588168	0.34601	0
[truncated: 40 more columns]

## Sheet: Sheet 5
Sheet 5. Summary table showing theWT and HiFi Cas9 CRISPR-kp scores.
Input data of crRNAs				WT Cas9		HiFi Cas9
Number	crRNA	Sequence (protospacer + PAM)		CRISPR-kp (Mono)		CRISPR-kp (Mono)
1	ctsl1b_AA	ATCCCCTAATGTAAGGCCACTGG		-10.471		-3.47962
2	gsc_AA	GATATAAAGAACACGAGAACGGG		5.56315		0.626023
3	gsc_AB	TGAGGAGGGCAAAAGCGACGTGG		7.66054		15.5338
4	hesx1_AA	GTTTTTCACCATGAGGAACTGGG		4.51374		4.22478
5	hesx1_AF	CTCTCAGTGTTCTTCTCTGCCGG		-7.26619		-14.3175
6	ntl_AA	AGTTCGAGAGCTCCATCGCCCGG		-4.98259		0.865102
7	ntl_AB	TCTCAGTAGCTCTGAGCCACAGG		-10.735		-5.78955
8	otx2b_AA	ACAAAGATCAGACTTCCTCCTGG		-0.042588		-0.994756
9	otx2b_AB	TCACAACACTTGGAATTTCCAGG		-3.80211		-9.50183
10	pax2a_AB	GCTGCGATGGTAACTAGTGGCGG		4.6149		2.55748
11	pax2a_AJ	CCAGTCAAACTGCAGGACCACGG		14.9964		13.7136
12	pax6a_AA	AGCGAGGATACAAAGGCTGTTGG		-3.3607		3.55497
13	pax6a_AE	GAACTTCAGCGAGGATACAAAGG		11.0704		6.02393
14	pax6a_AJ	GTTGGAACTATGCCTCAAAAAGG		11.5309		6.99654
15	pax6b_AA	GTTTCACTGTTTTGCTCGGAAGG		-9.84238		-14.0192
16	pax6b_AB	CCAAGTTTCACTGTTTTGCTCGG		-2.70875		-9.82154
17	pax6b_AC	ATGCGGTACTCACCTTTTTGAGG		-4.98823		-3.56112
18	pou2_AA	AGCACCTGGAGCAAGTTAGCTGG		-10.396		-3.91478
19	pou2_AG	TGAGATGACCCACCAAACCAGGG		13.918		16.1087
20	sox2_AB	AACTCTTTTTACTACACTGCTGG		-11.5463		-10.9944
21	sox2_AC	GTGCCCGGTACGACGATTAACGG		13.5958		9.82276
22	sox3_AA	TCAAGGAGTCTTTCAAATGTGGG		2.25786		4.79473
23	sox3_AF	CATCCGCACTATCAAAGCGCAGG		-8.67698		-4.49017
24	sox11a_AA	GGACTGACAACGCACGGCAACGG		14.6588		8.68435
25	sox11a_AB	GTTGTCCGTTTGCTGCACCATGG		14.2905		13.6017
26	sox11b_AB	AGCTGCTAGAGTCTATCAAGAGG		-10.79		-4.82577
27	sox11b_AJ	GCAGACGGACCACAGCGAGACGG		17.3165		21.0906
28	sox19a_AF	ATTCAACAGCATTACCTCACCGG		-0.286585		2.98782
29	sox19a_AG	ACAGCATTACCTCACCGGTACGG		8.298		9.89478
30	sox19b_AC	TTCCACCAAGATAGTGCTGTTGG		-11.4654		-8.14751
31	sox19b_AL	TCACTCACATCTGAAGTTTAGGG		4.65468		-0.627327
32	sox21a_AC	ACGATATGAGTGGAGTTTAAAGG		6.04989		0.588374
33	sox21a_AH	ATATGCTGCAACGATATGAGTGG		1.11163		5.31499
34	sox21b_AC	GCGGGATACGGTTCAAGTTGTGG		-2.09946		0.106158
35	sox21b_AE	ACCGTATCCCGCGTACGCGGCGG		12.5879		12.0201
36	pax6a-KO_16	ATAGTTGAACTCGCACACAGTGG		19.8662		20.8183
37	pax6a-KO_33	ACCACGAGTAGCGACTCCCGAGG		2.5856		3.54179
38	pax6a-KO_52	CCTCTGATAGCAGCCTGTCTCGG		9.31001		-0.821794
39	sox2-KO_3	CCGGCGCCCCAGCCCAACACCGG		6.73324		5.51897
40	sox2-KO_19	CCGTGCCCCCGGTGTTGGGCTGG		-9.79818		-10.5129
41	sox2-KO_52	TCGACGAAGCCAAACGCCTTCGG		-2.77442		0.500164
42	sox3-KO_6	GTCCAACACGGGCTCGGTGACGG		5.97259		-0.63245
43	sox3-KO_12	ACCGAGCCCGTGTTGGACTGCGG		-0.432261		0.532402
44	sox3-KO_17	ACGACCAGGACCGGGTGAAGCGG		5.56408		4.80245
45	sox3-KO_32	ATCTCCGAGTTGTGCATTTTAGG		-4.79469		-6.32244
46	sox19a-KO_4	CTGGTGCGTCGGTGGCACGGCGG		13.9514		16.8726
47	sox19a-KO_50	CGGGGTTTGTATTTGTAATCTGG		-15.1396		-13.7783
48	sox19a-KO_53	GCACGGGCTTCGTCTTACGACGG		6.84496		-1.2956
49	sox19b-KO_27	TCCGCCAGGCGTGGACCCGATGG		4.28368		10.3483
50	sox19b-KO_41	TCTGGTCTCGGGGTCAGAGGAGG		2.9015		-2.5304
51	sox19b-KO_59	TCGACGAGGCCAAGCGGCTGCGG		3.4739		6.87214
2-1	egr2b-KI_4	CGGTCCAGTTGAAAGTTCACTGG		-5.47562		-0.693661
2-2	egr2b-KI_6	CAAACCAGTGAACTTTCAACTGG		-4.30469		-3.28264
2-3	pou2-KO_12	GTAGTTCACCCCGGTGGGGACGG		13.5766		9.14681
2-4	pou2-KO_42	TGGAACCCTAATTTCTGGCCTGG		-10.7024		-10.8231
2-5	pou2-KO_60	AAAGAAGGTCTGGGCTGTCGCGG		14.4279		11.9399
2-6	pou2-KO_64	GATGTTCGCCGGCTGAGTGGCGG		14.4085		13.3391
2-7	pou3f2a-KI_16	ACCGTCGGTCCGCCCAGAACGGG		15.134		14.4921
2-8	pou3f2a-KI_20	GACACCTGTTCCGTGAGAGAGGG		4.73227		3.20178
2-9	pou3f2a-KI_21	ACACCTGTTCCGTGAGAGAGGGG		6.08111		4.64627
2-10	pou3f2b-KI_9	TCAGACGCCAGTTCAGTGAGGGG		2.75108		3.5518
2-11	pou3f2b-KI_15	GTTCAGACGCCAGTTCAGTGAGG		5.40758		5.52603
2-12	rx3-KI_4	TTCAGTCTATAGGGAAGACGTGG		-0.046677		-2.97009
2-13	rx3-KI_6	AAGGAACACATTCAGTCTATAGG		-5.22411		-2.29321
2-14	sox1a-KI_2	CTGTTTCAAATATGCGTCAGTGG		2.24166		0.301973
2-15	sox1a-KI_5	TGTTTCAAATATGCGTCAGTGGG		-3.28128		-4.46785
2-16	sox1b-KI_7	TCATATGTGTGTCAGTGGAACGG		2.45869		-1.88975
2-17	sox9a-KI_7	ATTCAGACGTGCTCATGGTCTGG		-8.8715		-8.00645
2-18	sox11b-KO_4	GTACATGCTCGCGCCATGCTCGG		13.7862		8.07067
2-19	sox11b-KO_8	CAAGTCGTCGGAGTCCTCGCTGG		9.85305		5.1704
2-20	sox11b-KO_10	AGCGGCGGGCTCTCACACCGCGG		9.42088		17.7657
2-21	sox11b-KO_21	GAAGTCCACCAGCAAGTCGTCGG		8.12293		9.93361
2-22	sox11b-KO_22	TTCAGTTTGAACTTAGCGGCGGG		-12.323		-12.8575
2-23	sox11b-KO_29	AGGGTAAGCTGCGCTCTGCTTGG		8.33843		8.62471
2-24	sox32-KI_4	CCTCAATCCAGCACAGACTTTGG		-4.35196		-4.82437
2-25	zic2b-KI_2	TTTAACGAGTGGTACGTTTAAGG		-2.74632		-5.44015
2-26	zic2b-KI_7	TTAGGATATGCAGTTCTTGGCGG		8.70123		6.76559
2-27	zic2b-KI_9	AACGTACCACTCGTTAAAATTGG		6.92527		4.95967
Sung_1	eGFP	CGCGCCGAGGTGAAGTTCGAGGG		0.21439		1.01512
Sung_2	mitfa	AGTGCTTCACCTGCTGCCTCTGG		-5.47661		0.190401
Gagnon_1	camk2g1	GGGGTGCCTTCTCCGTGGTGCGG		4.31139		4.11326
Gagnon_2	ctgfa	GGGGCGGCACTTCAGGGCAGTGG		4.11068		12.0972
Gagnon_3	gria3a	GATAAAGAGCAGAAACTCACAGG		2.07912		3.7042
Gagnon_4	utx1	GAGGCGTCGAGCAGCGGCGGCGG		2.10923		2.96986
Kotani_1	spns2	GGATGTAGCCCAGACCGCTGCGG		13.0676		15.4264
Kotani_2	tyr	CCAGTCAAACTGCAGGACCACGG		14.9964		13.7136
Hoshijima_1	zp3b_1	ATTAGTCAGCAGGCAATATGGGG		2.64568		3.44912
Hoshijima_2	zp3b_2	TCGTTGCCCCTAGTAACGTTAGG		-2.08309		-2.72157
Hoshijima_3	rtf1	GCTTCATCTGGCAGCTCAAATGG		-3.7698		-7.60352
Hoshijima_4	smo_1	GGGGCGCTTGGAGGACATCTTGG		4.87131		6.38665
Hoshijima_5	smo_2	GAGAGTGATGGTACCGAAGACGG		3.9967		0.517581
Hoshijima_6	xrcc6	TTAACGTTCTCCCTTGGAGAAGG		-2.51941		-5.00762
Hoshijima_7	alb_1	GGGGAAGGTTGATTATGCACGGG		3.01357		3.80246
Hoshijima_8	kcnh6a	TTATATCTCAGAAATGTTGTAGG		-3.98102		-5.8408
Hoshijima_9	gfp	GGCGAGGGCGATGCCACCTACGG		7.18987		8.56839
