# Supplementary material for: Key sequence features of CRISPR RNA for dual-guide CRISPR-Cas9 ribonucleoprotein complexes assembled with wild-type or HiFi Cas9
Source: Nucleic Acids Res. 2022 Feb 15;50(5):2854–71. doi: 10.1093/nar/gkac100 (PMC8934663; doi:10.1093/nar/gkac100)
Supplement: gkac100_Supplemental_Files [file gkac100_supplemental_files.zip › Supplementary_Table_S9.xlsx]

## Sheet: Supplementary Table S9
Supplementary Table S9. Assessment of the second set of 27 crRNAs.
Sheet 1. Assessment of the second set of 27 crRNAs for WT Cas9 analyzed with ICE.
Sheet 2. Assessment of the second set of 27 crRNAs for HiFI Cas9 analyzed with ICE.
Sheet 3. Assessment of selected crRNAs from the first set and 27 crRNAs of the second set with the use of HiFi Cas9 mRNA analyzed with ICE.

## Sheet: Sheet 1
Sheet 1. Assessment of the second set of 27 crRNAs for WT Cas9 analyzed with ICE.
crRNA	Mean of indels (%)	Standard error	Sample size (n)	Sample
				1	2	3	4	5	6	7	8
egr2b-KI_4	83.5	1.44338	4	80	84	83	87
egr2b-KI_6	75.1667	4.36208	6	77	74	84	89	67	60
pou2-KO_12	94	0.707107	4	94	95	92	95
pou2-KO_42	15	2.04124	4	18	17	9	16
pou2-KO_60	94.25	0.629153	4	93	94	94	96
pou2-KO_64	89	1.41421	4	85	91	91	89
pou3f2a-KI_16	93.25	0.75	4	92	94	95	92
pou3f2a-KI_20	89.25	3.52077	4	97	80	91	89
pou3f2a-KI_21	94.75	0.25	4	94	95	95	95
pou3f2b-KI_9	88.75	2.65754	4	91	83	95	86
pou3f2b-KI_15	89.5	2.32737	4	85	88	89	96
rx3-KI_4	87.875	1.6414	8	91	78	92	86	87	92	90	87
rx3-KI_6	63.375	3.08763	8	67	61	64	81	65	55	62	52
sox1a-KI_2	89.8333	2.45515	6	94	82	96	90	94	83
sox1a-KI_5	15.5	3.96863	4	26	11	17	8
sox1b-KI_7	92.75	1.25	4	89	94	94	94
sox9a-KI_7	88.75	4.62556	4	93	95	75	92
sox11b-KO_4	90.5	2.53311	4	93	94	92	83
sox11b-KO_8	93.75	1.31498	4	95	94	96	90
sox11b-KO_10	94.75	0.25	4	94	95	95	95
sox11b-KO_21	94.75	1.65202	4	97	90	97	95
sox11b-KO_22	61	3.30151	5	65	72	57	54	57
sox11b-KO_29	85.25	3.06526	4	79	93	82	87
sox32-KI_4	86.25	5.48293	4	70	91	94	90
zic2b-KI_2	92.25	1.1764	8	94	96	89	90	92	96	87	94
zic2b-KI_7	86	3.24037	4	92	82	91	79
zic2b-KI_9	1.75	1.34629	8	0	0	0	0	2	0	11	1

## Sheet: Sheet 2
Sheet 2. Assessment of the second set of 27 crRNAs for HiFI Cas9 analyzed with ICE.
crRNA	Mean of indels (%)	Standard error	Sample size (n)	Sample
				1	2	3	4	5	6	7	8
egr2b-KI_4	89.5	1.04083	4	90	92	89	87
egr2b-KI_6	33.375	5.1093	8	48	21	19	33	54	47	18	27
pou2-KO_12	94	0.707107	4	94	95	95	92
pou2-KO_42	0	0	4	0	0	0	0
pou2-KO_60	92.5	0.866025	4	94	93	90	93
pou2-KO_64	92.25	1.49304	4	91	89	96	93
pou3f2a-KI_16	90	2.04124	4	91	92	93	84
pou3f2a-KI_20	94.5	0.5	4	94	94	96	94
pou3f2a-KI_21	95.75	0.75	4	95	95	95	98
pou3f2b-KI_9	81	7.29155	4	71	93	94	66
pou3f2b-KI_15	95.25	2.09662	4	98	97	97	89
rx3-KI_4	1.16667	0.980363	6	1	0	6	0	0	0
rx3-KI_6	37.5714	3.41465	7	34	41	28	29	46	52	33
sox1a-KI_2	0	0	8	0	0	0	0	0	0	0	0
sox1a-KI_5	0.5	0.288675	4	1	0	0	1
sox1b-KI_7	82	4.77842	4	87	84	89	68
sox9a-KI_7	75	1.77951	4	78	75	77	70
sox11b-KO_4	92.75	1.25	4	94	94	94	89
sox11b-KO_8	95.25	0.478714	4	95	96	96	94
sox11b-KO_10	94.5	0.288675	4	94	95	94	95
sox11b-KO_21	86.5	6.53835	4	91	94	67	94
sox11b-KO_22	6.5	1.70783	6	13	8	6	8	2	2
sox11b-KO_29	93	1.08012	4	95	90	93	94
sox32-KI_4	70.75	3.59108	4	62	75	78	68
zic2b-KI_2	4	0.894427	5	3	2	3	7	5
zic2b-KI_7	91.25	1.49304	4	94	92	92	87
zic2b-KI_9	0	0	8	0	0	0	0	0	0	0	0

## Sheet: Sheet 3
Sheet 3. Assessment of selected crRNAs from the first set and 27 crRNAs of the second set with the use of HiFi Cas9 mRNA analyzed with ICE.
crRNA category	crRNA	Mean of indels (%)	Standard error	Sample size (n)	Sample
					1	2	3	4
First set	pax6a_AA	0	0	3	0	0	0
	pax6a_AE	38.3333	4.09607	3	32	37	46
	pax6a_AJ	33	3.4641	3	27	33	39
	sox19a-KO_4	96.25	0.25	4	97	96	96	96
Second set	egr2b-KI_4	26	1.87083	4	26	21	27	30
	egr2b-KI_6	2	0.707107	4	4	1	1	2
	pou2-KO_12	0.25	0.25	4	1	0	0	0
	pou2-KO_42	0	0	4	0	0	0	0
	pou2-KO_60	29.75	4.38511	4	25	41	32	21
	pou2-KO_64	68.75	7.1807	4	74	62	53	86
	pou3f2a-KI_16	39.5	3.59398	4	35	49	33	41
	pou3f2a-KI_20	85.75	3.90246	4	85	87	76	95
	pou3f2a-KI_21	2.75	0.946485	4	4	4	0	3
	pou3f2b-KI_9	81.3333	1.85592	3	85	80	79
	pou3f2b-KI_15	36.75	4.32772	4	31	29	48	39
	rx3-KI_4	2.5	1.44338	4	5	5	0	0
	rx3-KI_6	6	2.67706	4	13	6	5	0
	sox1a-KI_2	0	0	3	0	0	0
	sox1a-KI_5	0.25	0.25	4	1	0	0	0
	sox1b-KI_7	39.25	7.27295	4	51	36	20	50
	sox9a-KI_7	0	0	3	0	0	0
	sox11b-KO_4	0	0	4	0	0	0	0
	sox11b-KO_8	79	4.37798	4	88	72	85	71
	sox11b-KO_10	38	4.14327	4	43	39	26	44
	sox11b-KO_21	20.25	3.61421	4	26	26	18	11
	sox11b-KO_22	0	0	4	0	0	0	0
	sox11b-KO_29	0	0	4	0	0	0	0
	sox32-KI_4	0.75	0.478714	4	0	2	0	1
	zic2b-KI_2	0	0	4	0	0	0	0
	zic2b-KI_7	0	0	4	0	0	0	0
	zic2b-KI_9	0	0	4	0	0	0	0
